# Supplementary material for: Redetermination of {5-[(7-chloro­quinolinium-4-yl)amino]-2-hy­droxy­benz­yl}diethyl­ammonium dichloride dihydrate
Source: Acta Crystallogr Sect E Struct Rep Online. 2010 Aug 18;66(Pt 9):o2353–4. doi: 10.1107/S1600536810031806 (PMC3007921; doi:10.1107/S1600536810031806)
Supplement: Supplementary file 1 [file e-66-o2353-sup1.cif]

##############################################################################
###                                                                        ###
###        Electronic paper (Acta Crystallographica Section E)             ###
###                                                                        ###
##############################################################################
#                                                                            #
# This CIF contains the data in a paper accepted for publication in Acta     #
# Crystallographica Section E. It conforms to the requirements of Notes      #
# for Authors for Section E, and has been peer reviewed under the auspices   #
# of the IUCr Commission on Journals.                                        #
#                                                                            #
# Full details of the Crystallographic Information File format               #
# are given in the paper "The Crystallographic Information File (CIF):       #
# a New Standard Archive File for Crystallography" by S. R. Hall, F. H.      #
# Allen and I. D. Brown [Acta Cryst. (1991), A47, 655-685].                  #
#                                                                            #
# The current version of the core CIF dictionary is obtainable from          #
# ftp://ftp.iucr.org/pub/cif_core.dic. The current version number is 2.4.    #
#                                                                            #
# Software is freely available for graphical display of the structure(s) in  #
# this CIF.  For information consult the CIF home page http://www.iucr.org/  #
# cif/home.html                                                              #
#                                                                            #
# This file may be used for bona fide research purposes within the           #
# scientific community so long as proper attribution is given to the journal # 
# article from which it was obtained.                                        #
#                                                                            #
##############################################################################
                                             
data_I
_audit_creation_method     SHELXL-97
_chemical_name_systematic
;
{5-[(7-chloroquinolinium-4-yl)amino]-2-hydroxybenzyl}diethylammonium dichloride
dihydrate
;
_chemical_name_common     'Amodiaquine dihydrochloride dihydrate'
_chemical_formula_moiety     'C20 H24 Cl N3 O 2+, 2(Cl -), 2(H2 O)'
_chemical_formula_sum     'C20 H28 Cl3 N3 O3'
_chemical_formula_iupac     'C20 H24 Cl N3 O 2+, 2Cl -, 2H2 O'
_chemical_formula_weight     464.80
_chemical_melting_point     ?
_symmetry_cell_setting     monoclinic
_symmetry_space_group_name_H-M     'P 21/c'
_symmetry_space_group_name_Hall     '-P 2ybc'
loop_
    _symmetry_equiv_pos_as_xyz
    'x, y, z'
    '-x, y+1/2, -z+1/2'
    '-x, -y, -z'
    'x, -y+1/2, z+1/2'
_cell_length_a     7.76220(10)
_cell_length_b     26.8709(4)
_cell_length_c     10.7085(2)
_cell_angle_alpha     90.00
_cell_angle_beta     92.7840(10)
_cell_angle_gamma     90.00
_cell_volume     2230.91(6)
_cell_formula_units_Z     4
_cell_measurement_reflns_used     6662
_cell_measurement_theta_min     3.285
_cell_measurement_theta_max     70.468
_cell_measurement_temperature     100(2)
_exptl_crystal_description     prism
_exptl_crystal_colour     'colourless'
_exptl_crystal_size_max     0.56
_exptl_crystal_size_mid     0.14
_exptl_crystal_size_min     0.12
_exptl_crystal_density_diffrn     1.384
_exptl_crystal_density_meas     ?
_exptl_crystal_density_method     'not measured'
_exptl_crystal_F_000     976
_exptl_absorpt_coefficient_mu     3.939
_exptl_absorpt_correction_type     multi-scan
_exptl_absorpt_process_details     '(SADABS; Bruker, 1997)'
_exptl_absorpt_correction_T_min     0.312
_exptl_absorpt_correction_T_max     0.623
_exptl_special_details
;
;
_diffrn_ambient_temperature     100(2)
_diffrn_radiation_type     CuK\a
_diffrn_radiation_wavelength     1.54178
_diffrn_radiation_source     'fine-focus sealed tube'
_diffrn_radiation_monochromator     'crossed G\"obel mirrors'
_diffrn_measurement_device_type     'Bruker SMART 6000 CCD'
_diffrn_measurement_method     '\w and \f scans'
_diffrn_detector_area_resol_mean     0.92
_diffrn_reflns_number     31612
_diffrn_reflns_av_R_equivalents     0.0883
_diffrn_reflns_av_sigmaI/netI     0.0529
_diffrn_reflns_theta_min     3.29
_diffrn_reflns_theta_max     66.59
_diffrn_reflns_theta_full     66.59
_diffrn_measured_fraction_theta_max     0.993
_diffrn_measured_fraction_theta_full     0.993
_diffrn_reflns_limit_h_min     -8
_diffrn_reflns_limit_h_max     9
_diffrn_reflns_limit_k_min     -31
_diffrn_reflns_limit_k_max     31
_diffrn_reflns_limit_l_min     -12
_diffrn_reflns_limit_l_max     12
_diffrn_standards_number     .
_diffrn_standards_interval_count     .
_diffrn_standards_interval_time     .
_diffrn_standards_decay_%     ?
_refine_special_details
;
Refinement of <i>F</i>^2^ against ALL reflections. The weighted <i>R</i>-factor
<i>wR</i> and goodness of fit <i>S</i> are based on <i>F</i>^2^, conventional
<i>R</i>-factors <i>R</i> are based on <i>F</i>, with <i>F</i> set to zero for
negative <i>F</i>^2^. The threshold expression of <i>F</i>^2^ >
\s(<i>F</i>^2^) is used only for calculating <i>R</i>-factors(gt) <i>etc</i>.
and is not relevant to the choice of reflections for refinement.
<i>R</i>-factors based on <i>F</i>^2^ are statistically about twice as large
as those based on <i>F</i>, and <i>R</i>- factors based on ALL data will be
even larger.
;
_reflns_number_total     3917
_reflns_number_gt     3699
_reflns_threshold_expression     I>2\s(I)
_refine_ls_structure_factor_coef     Fsqd
_refine_ls_matrix_type     full
_refine_ls_R_factor_all     0.0403
_refine_ls_R_factor_gt     0.0381
_refine_ls_wR_factor_gt     0.0983
_refine_ls_wR_factor_ref     0.1004
_refine_ls_goodness_of_fit_ref     1.103
_refine_ls_restrained_S_all     1.103
_refine_ls_number_reflns     3917
_refine_ls_number_parameters     287
_refine_ls_number_restraints     0
_refine_ls_hydrogen_treatment     mixed
_refine_ls_weighting_scheme     calc
_refine_ls_weighting_details
         'calc w=1/[\s^2^(Fo^2^)+(0.0443P)^2^+1.0601P] where P=(Fo^2^+2Fc^2^)/3'
_atom_sites_solution_hydrogens     difmap
_atom_sites_solution_primary     direct
_atom_sites_solution_secondary     difmap
_refine_ls_shift/su_max     0.001
_refine_ls_shift/su_mean     0.000
_refine_diff_density_max     0.404
_refine_diff_density_min     -0.318
_refine_ls_extinction_method     none
_refine_ls_extinction_coef     ?
loop_
    _atom_type_symbol
    _atom_type_description
    _atom_type_scat_dispersion_real
    _atom_type_scat_dispersion_imag
    _atom_type_scat_source
    'C' 'C' 0.0181 0.0091
                         'International Tables Vol C Tables 4.2.6.8 and 6.1.1.4'
    'H' 'H' 0.0000 0.0000
                         'International Tables Vol C Tables 4.2.6.8 and 6.1.1.4'
    'N' 'N' 0.0311 0.0180
                         'International Tables Vol C Tables 4.2.6.8 and 6.1.1.4'
    'O' 'O' 0.0492 0.0322
                         'International Tables Vol C Tables 4.2.6.8 and 6.1.1.4'
    'Cl' 'Cl' 0.3639 0.7018
                         'International Tables Vol C Tables 4.2.6.8 and 6.1.1.4'
_computing_data_collection     'SMART (Bruker, 1997)'
_computing_cell_refinement     'SAINT (Bruker, 1997)'
_computing_data_reduction     'SAINT (Bruker, 1997)'
_computing_structure_solution     'SHELXS97 (Sheldrick, 2008)'
_computing_structure_refinement     'SHELXL97 (Sheldrick, 2008)'
_computing_molecular_graphics
                           'PLATON (Spek, 2009) and DIAMOND (Brandenburg, 2010)'
_computing_publication_material     'PLATON (Spek, 2009)'
loop_
    _atom_site_type_symbol
    _atom_site_label
    _atom_site_fract_x
    _atom_site_fract_y
    _atom_site_fract_z
    _atom_site_U_iso_or_equiv
    _atom_site_adp_type
    _atom_site_calc_flag
    _atom_site_refinement_flags
    _atom_site_occupancy
    _atom_site_disorder_assembly
    _atom_site_disorder_group
    C C1 -0.2951(2) 0.51757(6) 0.06525(16) 0.0118(3) Uani d . 1 . .
    C C2 -0.2063(2) 0.52058(6) -0.04673(16) 0.0131(4) Uani d . 1 . .
    H H2 -0.1539 0.4915 -0.0782 0.016 Uiso calc R 1 . .
    C C3 -0.1939(2) 0.56445(7) -0.11087(16) 0.0140(4) Uani d . 1 . .
    H H3 -0.1362 0.5658 -0.1870 0.017 Uiso calc R 1 . .
    C C4 -0.2681(2) 0.60736(7) -0.06187(17) 0.0147(4) Uani d . 1 . .
    C C5 -0.3573(2) 0.60667(6) 0.04469(17) 0.0141(4) Uani d . 1 . .
    H H5 -0.4080 0.6362 0.0753 0.017 Uiso calc R 1 . .
    C C6 -0.3724(2) 0.56123(6) 0.10810(16) 0.0118(3) Uani d . 1 . .
    C C7 -0.4831(2) 0.51792(7) 0.27924(16) 0.0141(4) Uani d . 1 . .
    H H7 -0.5498 0.5183 0.3513 0.017 Uiso calc R 1 . .
    C C8 -0.4081(2) 0.47445(6) 0.24440(16) 0.0138(4) Uani d . 1 . .
    H H8 -0.4226 0.4453 0.2928 0.017 Uiso calc R 1 . .
    C C9 -0.3097(2) 0.47234(6) 0.13779(16) 0.0118(3) Uani d . 1 . .
    C C10 -0.2219(2) 0.38571(6) 0.17370(16) 0.0127(4) Uani d . 1 . .
    C C11 -0.1590(2) 0.38657(6) 0.29763(16) 0.0125(4) Uani d . 1 . .
    H H11 -0.1216 0.4171 0.3343 0.015 Uiso calc R 1 . .
    C C12 -0.1502(2) 0.34316(6) 0.36829(16) 0.0115(3) Uani d . 1 . .
    C C13 -0.2084(2) 0.29835(6) 0.31382(17) 0.0121(3) Uani d . 1 . .
    C C14 -0.2641(2) 0.29733(6) 0.18823(17) 0.0139(4) Uani d . 1 . .
    H H14 -0.2977 0.2667 0.1501 0.017 Uiso calc R 1 . .
    C C15 -0.2709(2) 0.34090(7) 0.11850(17) 0.0140(4) Uani d . 1 . .
    H H15 -0.3091 0.3400 0.0329 0.017 Uiso calc R 1 . .
    C C16 -0.0831(2) 0.34431(6) 0.50266(16) 0.0133(4) Uani d . 1 . .
    H H16A -0.1354 0.3166 0.5485 0.016 Uiso calc R 1 . .
    H H16B -0.1191 0.3759 0.5414 0.016 Uiso calc R 1 . .
    C C17 0.1735(2) 0.34491(6) 0.65140(16) 0.0136(4) Uani d . 1 . .
    H H17A 0.1177 0.3744 0.6876 0.016 Uiso calc R 1 . .
    H H17B 0.2995 0.3509 0.6553 0.016 Uiso calc R 1 . .
    C C18 0.1364(3) 0.29984(7) 0.73055(17) 0.0206(4) Uani d . 1 . .
    H H18A 0.0146 0.2906 0.7179 0.031 Uiso calc R 1 . .
    H H18B 0.1614 0.3077 0.8189 0.031 Uiso calc R 1 . .
    H H18C 0.2090 0.2720 0.7061 0.031 Uiso calc R 1 . .
    C C19 0.1800(2) 0.29476(7) 0.45331(16) 0.0145(4) Uani d . 1 . .
    H H19A 0.1337 0.2938 0.3655 0.017 Uiso calc R 1 . .
    H H19B 0.1390 0.2646 0.4960 0.017 Uiso calc R 1 . .
    C C20 0.3754(3) 0.29404(8) 0.45504(19) 0.0242(4) Uani d . 1 . .
    H H20A 0.4172 0.3254 0.4210 0.036 Uiso calc R 1 . .
    H H20B 0.4137 0.2662 0.4040 0.036 Uiso calc R 1 . .
    H H20C 0.4217 0.2900 0.5412 0.036 Uiso calc R 1 . .
    N N1 -0.4650(2) 0.56009(6) 0.21445(14) 0.0137(3) Uani d . 1 . .
    H H1N -0.514(3) 0.5883(9) 0.237(2) 0.016 Uiso d . 1 . .
    N N2 -0.2317(2) 0.43058(5) 0.10177(14) 0.0126(3) Uani d . 1 . .
    H H2N -0.190(3) 0.4290(8) 0.032(2) 0.015 Uiso d . 1 . .
    N N3 0.1117(2) 0.33997(5) 0.51605(14) 0.0114(3) Uani d . 1 . .
    H H3N 0.152(3) 0.3658(9) 0.482(2) 0.015(5) Uiso d . 1 . .
    O O1 -0.20278(17) 0.25706(4) 0.38692(12) 0.0160(3) Uani d . 1 . .
    H H1O -0.2483 0.2331 0.3472 0.024 Uiso calc R 1 . .
    O O1W -0.0091(2) 0.02817(6) 0.17421(15) 0.0321(4) Uani d . 1 . .
    H H1WA -0.080(4) 0.0063(12) 0.139(3) 0.038 Uiso d . 1 . .
    H H1WB 0.063(4) 0.0345(11) 0.126(3) 0.038 Uiso d . 1 . .
    O O2W -0.08987(19) 0.09265(5) 0.36517(13) 0.0201(3) Uani d . 1 . .
    H H2WA -0.073(3) 0.0731(10) 0.307(3) 0.024 Uiso d . 1 . .
    H H2WB -0.157(4) 0.1146(10) 0.337(2) 0.024 Uiso d . 1 . .
    Cl Cl1 -0.24427(7) 0.663720(16) -0.13878(5) 0.02505(15) Uani d . 1 . .
    Cl Cl2 -0.63123(6) 0.667531(14) 0.24913(4) 0.01525(13) Uani d . 1 . .
    Cl Cl3 0.24523(6) 0.444735(15) 0.45660(4) 0.02012(14) Uani d . 1 . .
loop_
    _atom_site_aniso_label
    _atom_site_aniso_U_11
    _atom_site_aniso_U_22
    _atom_site_aniso_U_33
    _atom_site_aniso_U_12
    _atom_site_aniso_U_13
    _atom_site_aniso_U_23
    C1 0.0116(8) 0.0129(8) 0.0105(8) -0.0019(7) -0.0021(7) 0.0008(6)
    C2 0.0133(8) 0.0126(8) 0.0134(8) -0.0003(7) 0.0005(7) -0.0025(6)
    C3 0.0148(9) 0.0163(8) 0.0110(8) -0.0015(7) 0.0004(7) 0.0011(7)
    C4 0.0153(9) 0.0129(8) 0.0156(8) -0.0009(7) -0.0013(7) 0.0041(7)
    C5 0.0144(9) 0.0110(8) 0.0168(8) 0.0017(7) 0.0000(7) -0.0009(7)
    C6 0.0100(8) 0.0141(8) 0.0110(8) -0.0001(6) -0.0012(7) -0.0003(6)
    C7 0.0133(8) 0.0174(9) 0.0117(8) -0.0014(7) 0.0017(7) 0.0012(7)
    C8 0.0144(8) 0.0135(8) 0.0135(8) -0.0013(7) 0.0002(7) 0.0023(6)
    C9 0.0109(8) 0.0127(8) 0.0115(8) -0.0005(6) -0.0038(7) 0.0002(6)
    C10 0.0128(8) 0.0119(8) 0.0134(8) 0.0025(7) 0.0013(7) 0.0018(6)
    C11 0.0128(8) 0.0093(8) 0.0153(8) 0.0010(6) 0.0014(7) -0.0012(6)
    C12 0.0104(8) 0.0134(8) 0.0108(8) 0.0020(6) 0.0024(7) 0.0006(6)
    C13 0.0098(8) 0.0106(8) 0.0159(9) 0.0018(6) 0.0015(7) 0.0030(6)
    C14 0.0154(9) 0.0106(8) 0.0154(9) -0.0005(6) -0.0014(7) -0.0011(6)
    C15 0.0145(9) 0.0152(9) 0.0120(8) 0.0023(7) -0.0018(7) 0.0001(6)
    C16 0.0127(9) 0.0154(8) 0.0119(8) 0.0008(7) 0.0014(7) -0.0010(6)
    C17 0.0160(9) 0.0158(8) 0.0087(8) -0.0004(7) -0.0016(7) -0.0013(6)
    C18 0.0265(10) 0.0228(10) 0.0123(8) -0.0023(8) -0.0021(8) 0.0032(7)
    C19 0.0168(9) 0.0153(8) 0.0113(8) 0.0019(7) -0.0004(7) -0.0029(6)
    C20 0.0173(10) 0.0341(11) 0.0210(10) 0.0059(8) -0.0007(8) -0.0101(8)
    N1 0.0149(8) 0.0124(7) 0.0140(7) 0.0027(6) 0.0025(6) -0.0007(6)
    N2 0.0169(8) 0.0113(7) 0.0098(7) 0.0003(6) 0.0021(6) 0.0013(5)
    N3 0.0137(8) 0.0113(7) 0.0093(7) -0.0015(6) 0.0004(6) 0.0019(6)
    O1 0.0223(7) 0.0093(6) 0.0163(6) -0.0028(5) -0.0011(5) 0.0030(5)
    O1W 0.0378(9) 0.0334(9) 0.0259(8) -0.0084(7) 0.0113(7) -0.0119(7)
    O2W 0.0264(8) 0.0181(7) 0.0161(6) 0.0032(6) 0.0033(6) 0.0022(5)
    Cl1 0.0353(3) 0.0141(2) 0.0266(3) 0.00221(18) 0.0109(2) 0.00951(17)
    Cl2 0.0173(2) 0.0126(2) 0.0157(2) 0.00398(15) -0.00045(17) -0.00229(14)
    Cl3 0.0266(3) 0.0168(2) 0.0171(2) -0.00626(17) 0.00212(19) 0.00298(15)
_geom_special_details
;
All e.s.d.'s (except the e.s.d. in the dihedral angle between two l.s. planes)
are estimated using the full covariance matrix. The cell e.s.d.'s are taken
into account individually in the estimation of e.s.d.'s in distances, angles
and torsion angles; correlations between e.s.d.'s in cell parameters are only
used when they are defined by crystal symmetry. An approximate (isotropic)
treatment of cell e.s.d.'s is used for estimating e.s.d.'s involving l.s.
planes.
;
loop_
    _geom_bond_atom_site_label_1
    _geom_bond_atom_site_label_2
    _geom_bond_site_symmetry_2
    _geom_bond_distance
    _geom_bond_publ_flag
    C1 C6 . 1.405(2) ?
    C1 C2 . 1.414(3) ?
    C1 C9 . 1.450(2) ?
    C2 C3 . 1.370(3) ?
    C2 H2 . 0.9500 ?
    C3 C4 . 1.402(3) ?
    C3 H3 . 0.9500 ?
    C4 C5 . 1.364(3) ?
    C4 Cl1 . 1.7381(17) ?
    C5 C6 . 1.405(2) ?
    C5 H5 . 0.9500 ?
    C6 N1 . 1.376(2) ?
    C7 N1 . 1.340(2) ?
    C7 C8 . 1.365(3) ?
    C7 H7 . 0.9500 ?
    C8 C9 . 1.405(3) ?
    C8 H8 . 0.9500 ?
    C9 N2 . 1.340(2) ?
    C10 C15 . 1.386(3) ?
    C10 C11 . 1.392(3) ?
    C10 N2 . 1.431(2) ?
    C11 C12 . 1.390(2) ?
    C11 H11 . 0.9500 ?
    C12 C13 . 1.403(2) ?
    C12 C16 . 1.507(2) ?
    C13 O1 . 1.357(2) ?
    C13 C14 . 1.393(3) ?
    C14 C15 . 1.388(3) ?
    C14 H14 . 0.9500 ?
    C15 H15 . 0.9500 ?
    C16 N3 . 1.516(2) ?
    C16 H16A . 0.9900 ?
    C16 H16B . 0.9900 ?
    C17 N3 . 1.510(2) ?
    C17 C18 . 1.514(2) ?
    C17 H17A . 0.9900 ?
    C17 H17B . 0.9900 ?
    C18 H18A . 0.9800 ?
    C18 H18B . 0.9800 ?
    C18 H18C . 0.9800 ?
    C19 N3 . 1.497(2) ?
    C19 C20 . 1.516(3) ?
    C19 H19A . 0.9900 ?
    C19 H19B . 0.9900 ?
    C20 H20A . 0.9800 ?
    C20 H20B . 0.9800 ?
    C20 H20C . 0.9800 ?
    N1 H1N . 0.89(2) ?
    N2 H2N . 0.83(3) ?
    N3 H3N . 0.85(3) ?
    O1 H1O . 0.8400 ?
    O1W H1WA . 0.88(3) ?
    O1W H1WB . 0.80(3) ?
    O2W H2WA . 0.83(3) ?
    O2W H2WB . 0.84(3) ?
loop_
    _geom_angle_atom_site_label_1
    _geom_angle_atom_site_label_2
    _geom_angle_atom_site_label_3
    _geom_angle_site_symmetry_1
    _geom_angle_site_symmetry_3
    _geom_angle
    _geom_angle_publ_flag
    C6 C1 C2 . . 117.57(16) ?
    C6 C1 C9 . . 118.64(16) ?
    C2 C1 C9 . . 123.79(16) ?
    C3 C2 C1 . . 121.54(16) ?
    C3 C2 H2 . . 119.2 ?
    C1 C2 H2 . . 119.2 ?
    C2 C3 C4 . . 118.68(16) ?
    C2 C3 H3 . . 120.7 ?
    C4 C3 H3 . . 120.7 ?
    C5 C4 C3 . . 122.46(16) ?
    C5 C4 Cl1 . . 118.58(14) ?
    C3 C4 Cl1 . . 118.96(14) ?
    C4 C5 C6 . . 118.29(16) ?
    C4 C5 H5 . . 120.9 ?
    C6 C5 H5 . . 120.9 ?
    N1 C6 C1 . . 120.02(16) ?
    N1 C6 C5 . . 118.59(16) ?
    C1 C6 C5 . . 121.40(16) ?
    N1 C7 C8 . . 121.68(16) ?
    N1 C7 H7 . . 119.2 ?
    C8 C7 H7 . . 119.2 ?
    C7 C8 C9 . . 120.83(16) ?
    C7 C8 H8 . . 119.6 ?
    C9 C8 H8 . . 119.6 ?
    N2 C9 C8 . . 122.57(16) ?
    N2 C9 C1 . . 119.97(16) ?
    C8 C9 C1 . . 117.46(16) ?
    C15 C10 C11 . . 119.80(16) ?
    C15 C10 N2 . . 119.74(15) ?
    C11 C10 N2 . . 120.43(15) ?
    C12 C11 C10 . . 120.72(16) ?
    C12 C11 H11 . . 119.6 ?
    C10 C11 H11 . . 119.6 ?
    C11 C12 C13 . . 119.18(16) ?
    C11 C12 C16 . . 120.54(16) ?
    C13 C12 C16 . . 120.26(15) ?
    O1 C13 C14 . . 122.72(15) ?
    O1 C13 C12 . . 117.46(16) ?
    C14 C13 C12 . . 119.79(16) ?
    C15 C14 C13 . . 120.30(16) ?
    C15 C14 H14 . . 119.8 ?
    C13 C14 H14 . . 119.8 ?
    C10 C15 C14 . . 120.05(16) ?
    C10 C15 H15 . . 120.0 ?
    C14 C15 H15 . . 120.0 ?
    C12 C16 N3 . . 112.69(14) ?
    C12 C16 H16A . . 109.1 ?
    N3 C16 H16A . . 109.1 ?
    C12 C16 H16B . . 109.1 ?
    N3 C16 H16B . . 109.1 ?
    H16A C16 H16B . . 107.8 ?
    N3 C17 C18 . . 114.01(14) ?
    N3 C17 H17A . . 108.8 ?
    C18 C17 H17A . . 108.8 ?
    N3 C17 H17B . . 108.8 ?
    C18 C17 H17B . . 108.8 ?
    H17A C17 H17B . . 107.6 ?
    C17 C18 H18A . . 109.5 ?
    C17 C18 H18B . . 109.5 ?
    H18A C18 H18B . . 109.5 ?
    C17 C18 H18C . . 109.5 ?
    H18A C18 H18C . . 109.5 ?
    H18B C18 H18C . . 109.5 ?
    N3 C19 C20 . . 112.36(15) ?
    N3 C19 H19A . . 109.1 ?
    C20 C19 H19A . . 109.1 ?
    N3 C19 H19B . . 109.1 ?
    C20 C19 H19B . . 109.1 ?
    H19A C19 H19B . . 107.9 ?
    C19 C20 H20A . . 109.5 ?
    C19 C20 H20B . . 109.5 ?
    H20A C20 H20B . . 109.5 ?
    C19 C20 H20C . . 109.5 ?
    H20A C20 H20C . . 109.5 ?
    H20B C20 H20C . . 109.5 ?
    C7 N1 C6 . . 121.31(15) ?
    C7 N1 H1N . . 121.8(14) ?
    C6 N1 H1N . . 116.8(14) ?
    C9 N2 C10 . . 124.30(16) ?
    C9 N2 H2N . . 120.2(15) ?
    C10 N2 H2N . . 115.4(15) ?
    C19 N3 C17 . . 113.52(13) ?
    C19 N3 C16 . . 113.13(14) ?
    C17 N3 C16 . . 110.65(14) ?
    C19 N3 H3N . . 108.9(15) ?
    C17 N3 H3N . . 103.8(15) ?
    C16 N3 H3N . . 106.1(15) ?
    C13 O1 H1O . . 109.5 ?
    H1WA O1W H1WB . . 108(3) ?
    H2WA O2W H2WB . . 107(2) ?
loop_
    _geom_torsion_atom_site_label_1
    _geom_torsion_atom_site_label_2
    _geom_torsion_atom_site_label_3
    _geom_torsion_atom_site_label_4
    _geom_torsion_site_symmetry_1
    _geom_torsion_site_symmetry_2
    _geom_torsion_site_symmetry_3
    _geom_torsion_site_symmetry_4
    _geom_torsion
    _geom_torsion_publ_flag
    C6 C1 C2 C3 . . . . 0.7(3) ?
    C9 C1 C2 C3 . . . . -178.97(16) ?
    C1 C2 C3 C4 . . . . 1.5(3) ?
    C2 C3 C4 C5 . . . . -2.5(3) ?
    C2 C3 C4 Cl1 . . . . 177.02(14) ?
    C3 C4 C5 C6 . . . . 1.1(3) ?
    Cl1 C4 C5 C6 . . . . -178.43(13) ?
    C2 C1 C6 N1 . . . . 178.00(16) ?
    C9 C1 C6 N1 . . . . -2.3(2) ?
    C2 C1 C6 C5 . . . . -2.1(3) ?
    C9 C1 C6 C5 . . . . 177.54(16) ?
    C4 C5 C6 N1 . . . . -178.85(16) ?
    C4 C5 C6 C1 . . . . 1.3(3) ?
    N1 C7 C8 C9 . . . . -0.6(3) ?
    C7 C8 C9 N2 . . . . 178.87(17) ?
    C7 C8 C9 C1 . . . . -1.6(3) ?
    C6 C1 C9 N2 . . . . -177.47(16) ?
    C2 C1 C9 N2 . . . . 2.2(3) ?
    C6 C1 C9 C8 . . . . 2.9(2) ?
    C2 C1 C9 C8 . . . . -177.40(17) ?
    C15 C10 C11 C12 . . . . -2.3(3) ?
    N2 C10 C11 C12 . . . . 179.55(16) ?
    C10 C11 C12 C13 . . . . -1.0(3) ?
    C10 C11 C12 C16 . . . . -179.61(16) ?
    C11 C12 C13 O1 . . . . -177.99(16) ?
    C16 C12 C13 O1 . . . . 0.6(2) ?
    C11 C12 C13 C14 . . . . 3.8(3) ?
    C16 C12 C13 C14 . . . . -177.60(16) ?
    O1 C13 C14 C15 . . . . 178.55(16) ?
    C12 C13 C14 C15 . . . . -3.4(3) ?
    C11 C10 C15 C14 . . . . 2.8(3) ?
    N2 C10 C15 C14 . . . . -179.04(17) ?
    C13 C14 C15 C10 . . . . 0.1(3) ?
    C11 C12 C16 N3 . . . . -85.8(2) ?
    C13 C12 C16 N3 . . . . 95.62(19) ?
    C8 C7 N1 C6 . . . . 1.3(3) ?
    C1 C6 N1 C7 . . . . 0.2(3) ?
    C5 C6 N1 C7 . . . . -179.66(16) ?
    C8 C9 N2 C10 . . . . -7.7(3) ?
    C1 C9 N2 C10 . . . . 172.72(15) ?
    C15 C10 N2 C9 . . . . 129.05(19) ?
    C11 C10 N2 C9 . . . . -52.8(3) ?
    C20 C19 N3 C17 . . . . -59.3(2) ?
    C20 C19 N3 C16 . . . . 173.55(15) ?
    C18 C17 N3 C19 . . . . -55.1(2) ?
    C18 C17 N3 C16 . . . . 73.33(19) ?
    C12 C16 N3 C19 . . . . -55.29(19) ?
    C12 C16 N3 C17 . . . . 176.05(14) ?
loop_
    _geom_hbond_atom_site_label_D
    _geom_hbond_atom_site_label_H
    _geom_hbond_atom_site_label_A
    _geom_hbond_site_symmetry_A
    _geom_hbond_distance_DH
    _geom_hbond_distance_HA
    _geom_hbond_distance_DA
    _geom_hbond_angle_DHA
    _geom_hbond_publ_flag
    N1 H1N Cl2 . 0.89(2) 2.32(2) 3.1913(16) 166.8(19) yes
    N2 H2N O2W 4_554 0.83(2) 2.07(2) 2.880(2) 167(2) yes
    N3 H3N Cl3 . 0.85(2) 2.26(2) 3.0771(14) 161(2) yes
    O1 H1O Cl2 2_445 0.84 2.22 3.0640(12) 177 yes
    O1W H1WA Cl3 2_545 0.88(3) 2.30(3) 3.1778(16) 175(3) yes
    O1W H1WB Cl3 4_554 0.80(3) 2.42(3) 3.2100(16) 171(3) yes
    O2W H2WA O1W . 0.83(3) 1.95(3) 2.775(2) 174(2) yes
    O2W H2WB Cl2 2_445 0.83(3) 2.33(3) 3.1585(15) 173(3) yes
data_global
_journal_date_recd_electronic     2010-07-26
_journal_date_accepted     2010-08-08
_journal_name_full     'Acta Crystallographica, Section E'
_journal_year     2010
_journal_volume     66
_journal_issue      9
_journal_page_first     o2353
_journal_page_last     o2354
_journal_paper_category     QO
_journal_coeditor_code     LX2163
_publ_contact_author_name     'Luc Van Meervelt'
_publ_contact_author_address
;
Katholieke Universiteit Leuven
Department of Chemistry
Celestijnenlaan 200F
B-3001 Leuven (Heverlee)
Belgium
;
_publ_contact_author_email     'luc.vanmeervelt@chem.kuleuven.be'
_publ_contact_author_fax     '+32-16-327990'
_publ_contact_author_phone     '+32-16-327609'
_publ_section_title
;
Redetermination of
{5-[(7-chloroquinolinium-4-yl)amino]-2-hydroxybenzyl}diethylammonium
dichloride dihydrate
;
loop_
    _publ_author_name
    _publ_author_footnote
    _publ_author_address
    'Mangwala Kimpende, Peter' .
;
Katholieke Universiteit Leuven
Department of Chemistry
Celestijnenlaan 200F
B-3001 Leuven (Heverlee)
Belgium
;
    'Van Meervelt, Luc' .
;
Katholieke Universiteit Leuven
Department of Chemistry
Celestijnenlaan 200F
B-3001 Leuven (Heverlee)
Belgium
;
