# Supplementary material for: Redetermination of {5-[(7-chloro­quinolinium-4-yl)amino]-2-hy­droxy­benz­yl}diethyl­ammonium dichloride dihydrate
Source: Acta Crystallogr Sect E Struct Rep Online. 2010 Aug 18;66(Pt 9):o2353–4. doi: 10.1107/S1600536810031806 (PMC3007921; doi:10.1107/S1600536810031806)
Supplement: Supplementary file 2 [file e-66-o2353-Isup2.hkl]

# 
# h,k,l, Fc-squared, Fo-squared, sigma(Fo-squared) and status flag 
# 
data_I
_shelx_title ' pm24 in P2(1)/c - new numbering' 
_shelx_refln_list_code          4 
_shelx_F_calc_maximum      252.11 
_exptl_crystal_F_000       976.00 
_reflns_d_resolution_high  0.8400 
 
loop_ 
 _symmetry_equiv_pos_as_xyz 
 'x, y, z' 
 '-x, y+1/2, -z+1/2' 
 '-x, -y, -z' 
 'x, -y-1/2, z-1/2' 
 
_cell_length_a     7.7622 
_cell_length_b    26.8709 
_cell_length_c    10.7085 
_cell_angle_alpha  90.000 
_cell_angle_beta   92.784 
_cell_angle_gamma  90.000 
 
_shelx_F_squared_multiplier     1.000 
 
loop_ 
 _refln_index_h 
 _refln_index_k 
 _refln_index_l 
 _refln_F_squared_calc 
 _refln_F_squared_meas 
 _refln_F_squared_sigma 
 _refln_observed_status 
   1   0   0     1023.28      930.94     72.23 o 
   2   0   0    63558.98    62922.49   4484.07 o 
   3   0   0     4298.05     4501.19    271.81 o 
   4   0   0      883.99      793.73     51.55 o 
   5   0   0     2334.96     2183.18    154.57 o 
   6   0   0     1173.44     1120.11     57.32 o 
   7   0   0     1597.99     1531.32    104.64 o 
   8   0   0     3198.73     3379.24    242.44 o 
   9   0   0       59.59       64.07      7.55 o 
   1   1   0       14.92        0.98      2.28 o 
   2   1   0       68.07       67.03      6.72 o 
   3   1   0      232.17      208.35     14.64 o 
   4   1   0      380.28      363.73     23.22 o 
   5   1   0      264.57      240.19     26.81 o 
   6   1   0      636.54      635.01     23.19 o 
   7   1   0       37.13       35.91      3.83 o 
   8   1   0       40.51       61.42      5.16 o 
   9   1   0      119.62      143.50     11.40 o 
   0   2   0     1637.57     1403.10    109.57 o 
   1   2   0     2029.28     1877.78     86.51 o 
   2   2   0     3496.60     3074.10    145.49 o 
   3   2   0      750.26      807.16     34.71 o 
   4   2   0     4699.74     4725.38    195.77 o 
   5   2   0      371.57      336.69     35.10 o 
   6   2   0       32.01       32.45      4.45 o 
   7   2   0       67.59       55.61      5.33 o 
   8   2   0       49.29       58.66      5.28 o 
   9   2   0      108.96      121.13      8.29 o 
   1   3   0     4323.06     4799.75    249.63 o 
   2   3   0     3920.42     3862.05    207.18 o 
   3   3   0     7767.27     8272.79    343.03 o 
   4   3   0      369.88      389.96     20.77 o 
   5   3   0     1218.30     1113.49     54.69 o 
   6   3   0      139.08      157.23     15.32 o 
   7   3   0       33.35       25.67      3.68 o 
   8   3   0      189.85      214.78     12.14 o 
   9   3   0      288.60      327.70     18.61 o 
   0   4   0     2223.63     2007.04    141.10 o 
   1   4   0     1944.46     1802.22     87.78 o 
   2   4   0     1734.81     1810.91     87.49 o 
   3   4   0       31.92       31.34      4.97 o 
   4   4   0     2875.39     2968.86    133.52 o 
   5   4   0      552.77      494.52     47.76 o 
   6   4   0      548.81      535.21     28.87 o 
   7   4   0      109.55       90.51      7.76 o 
   8   4   0      754.40      797.12     43.79 o 
   9   4   0       35.27       33.86      4.62 o 
   1   5   0     1818.88     2185.23    108.73 o 
   2   5   0     2950.36     3223.32    156.04 o 
   3   5   0      896.17      871.49     41.29 o 
   4   5   0        1.01        6.06      5.69 o 
   5   5   0      381.69      305.06     23.33 o 
   6   5   0      201.88      196.72     14.73 o 
   7   5   0       23.59       23.60      6.42 o 
   8   5   0       65.15       72.09      6.05 o 
   9   5   0      862.03      813.76     42.97 o 
   0   6   0    14561.77     8203.52    768.14 o 
   1   6   0      175.60      204.75     17.72 o 
   2   6   0       55.16       55.02      8.86 o 
   3   6   0     1776.56     1746.92     74.12 o 
   4   6   0      934.15      966.01     46.26 o 
   5   6   0       59.71       90.13     14.22 o 
   6   6   0       53.06       46.23      4.40 o 
   7   6   0       90.14       99.86     10.17 o 
   8   6   0      530.84      559.43     28.09 o 
   9   6   0      257.50      264.40     19.92 o 
   1   7   0     7173.29     7097.62    395.17 o 
   2   7   0    18803.33    19664.91    932.87 o 
   3   7   0     5031.31     5439.92    249.25 o 
   4   7   0     3468.30     3883.39    172.94 o 
   5   7   0     2514.40     2450.31    114.92 o 
   6   7   0       57.89       53.07      4.85 o 
   7   7   0        8.05        5.97      3.22 o 
   8   7   0      523.65      533.28     29.88 o 
   9   7   0        6.76        7.02      4.12 o 
   0   8   0    14688.84    14559.30   1185.84 o 
   1   8   0      747.90      670.25     36.79 o 
   2   8   0     2511.49     2478.12    108.07 o 
   3   8   0        0.58       30.77      4.23 o 
   4   8   0      171.41      132.51     13.54 o 
   5   8   0      476.27      506.87     29.15 o 
   6   8   0     1213.13     1137.10     47.46 o 
   7   8   0      461.21      438.58     19.37 o 
   8   8   0     1531.86     1540.01     82.93 o 
   1   9   0       67.14       79.23     10.68 o 
   2   9   0      674.30      615.85     26.99 o 
   3   9   0      916.90     1079.71     49.52 o 
   4   9   0      133.44      124.03     10.51 o 
   5   9   0      882.68      939.23     67.48 o 
   6   9   0       28.62       29.27      3.77 o 
   7   9   0      142.67      161.96     12.71 o 
   8   9   0      340.62      341.47     23.02 o 
   0  10   0     7336.42     7538.33    392.88 o 
   1  10   0       74.39       39.74      6.16 o 
   2  10   0     2540.89     2349.19     92.86 o 
   3  10   0       18.22       41.81      8.13 o 
   4  10   0     1267.80     1084.88     65.00 o 
   5  10   0      264.86      246.12     14.19 o 
   6  10   0      791.86      799.93     39.63 o 
   7  10   0      166.15      186.34     12.38 o 
   8  10   0      501.02      540.48     27.44 o 
   1  11   0      237.25      178.40     12.63 o 
   2  11   0     1068.41      877.66     35.13 o 
   3  11   0     2397.46     2062.58    100.10 o 
   4  11   0      600.01      633.72     39.05 o 
   5  11   0     3529.19     3573.74    125.91 o 
   6  11   0      268.37      250.46     12.63 o 
   7  11   0      175.40      187.61     10.73 o 
   8  11   0        1.88        7.41      4.32 o 
   0  12   0     3805.06     3311.87    221.04 o 
   1  12   0        5.78        8.25      3.20 o 
   2  12   0      311.34      271.27     17.03 o 
   3  12   0       45.91       41.29      4.80 o 
   4  12   0      649.36      624.38     40.01 o 
   5  12   0      143.86      135.66      7.67 o 
   6  12   0      277.18      235.96     23.09 o 
   7  12   0      631.03      635.18     29.81 o 
   8  12   0      330.25      377.92     19.95 o 
   1  13   0     4498.51     4191.68    167.63 o 
   2  13   0      573.52      605.69     26.21 o 
   3  13   0     3766.26     3915.92    171.18 o 
   4  13   0      159.79      172.37     18.12 o 
   5  13   0      984.23      943.42     44.62 o 
   6  13   0      863.56      881.32     44.39 o 
   7  13   0       74.68       90.30     10.79 o 
   8  13   0        0.26        3.47      4.29 o 
   0  14   0      714.99      758.37     46.24 o 
   1  14   0       68.00       67.13      6.73 o 
   2  14   0        2.35        9.14      3.04 o 
   3  14   0     1516.44     1510.33     77.06 o 
   4  14   0       61.93       64.21      6.73 o 
   5  14   0      144.35      152.41     11.30 o 
   6  14   0       23.98       22.88      4.36 o 
   7  14   0       30.68       28.72      6.72 o 
   8  14   0       70.47       90.94      7.24 o 
   1  15   0       38.62       31.04      6.46 o 
   2  15   0      436.30      466.74     45.05 o 
   3  15   0       42.35       68.92      9.56 o 
   4  15   0      988.82      909.09     37.88 o 
   5  15   0      819.77      736.54     38.51 o 
   6  15   0      117.33      117.96      9.35 o 
   7  15   0      763.14      763.77     41.71 o 
   8  15   0        3.31       10.31      3.48 o 
   0  16   0     3098.37     2162.00    166.24 o 
   1  16   0      653.96      637.48     44.39 o 
   2  16   0      323.72      256.05     24.63 o 
   3  16   0     1476.15     1527.98     62.07 o 
   4  16   0      890.30      828.70     34.99 o 
   5  16   0      593.89      528.14     21.10 o 
   6  16   0        0.22        0.95      3.76 o 
   7  16   0      102.48      108.53      9.38 o 
   1  17   0      830.29      884.85     77.10 o 
   2  17   0      484.58      451.67     24.54 o 
   3  17   0     4089.29     3531.73    128.88 o 
   4  17   0      284.34      278.13     17.43 o 
   5  17   0     2106.35     1959.19     76.61 o 
   6  17   0       14.42       27.30      5.57 o 
   7  17   0      557.30      536.13     29.39 o 
   0  18   0     8410.65     8340.95    593.84 o 
   1  18   0     1090.30     1108.26     60.88 o 
   2  18   0     4656.93     4421.13    157.65 o 
   3  18   0       69.68       54.65      5.61 o 
   4  18   0       63.67       63.57      7.23 o 
   5  18   0      121.70      128.12      7.59 o 
   6  18   0      978.12      951.07     43.20 o 
   7  18   0      757.52      749.67     41.03 o 
   1  19   0      804.46      800.10     28.65 o 
   2  19   0      536.18      492.58     29.96 o 
   3  19   0     1312.08     1107.23     40.14 o 
   4  19   0       14.32       11.52      3.44 o 
   5  19   0     2828.47     2818.75    122.52 o 
   6  19   0      374.00      373.07     18.20 o 
   7  19   0        3.26        5.86      3.34 o 
   0  20   0      738.65      743.21     34.84 o 
   1  20   0      943.33      933.13     32.08 o 
   2  20   0     1175.50     1102.59     37.46 o 
   3  20   0     1310.93     1273.19     50.76 o 
   4  20   0       72.48       78.54      5.24 o 
   5  20   0      123.52      140.26      7.53 o 
   6  20   0      263.11      273.95     16.18 o 
   7  20   0        0.26        4.43      3.22 o 
   1  21   0     2780.97     2656.73     95.19 o 
   2  21   0      516.84      516.13     21.54 o 
   3  21   0        7.18        8.11      2.83 o 
   4  21   0        0.07        1.45      2.94 o 
   5  21   0       42.97       53.99      4.32 o 
   6  21   0        0.56        2.60      3.30 o 
   0  22   0    25221.46    21356.82   1002.06 o 
   1  22   0        0.39        6.26      2.31 o 
   2  22   0     4862.41     4899.33    168.71 o 
   3  22   0      369.51      401.68     16.95 o 
   4  22   0      176.04      216.43     10.79 o 
   5  22   0      574.57      584.14     25.25 o 
   6  22   0       15.89       24.10      3.75 o 
   1  23   0     2415.15     2424.02     88.79 o 
   2  23   0     1330.37     1272.47     46.95 o 
   3  23   0      236.80      242.17     11.44 o 
   4  23   0        7.13       13.67      3.35 o 
   5  23   0       32.08       34.40      4.38 o 
   6  23   0      281.03      269.63     15.28 o 
   0  24   0       61.13       66.20      6.27 o 
   1  24   0       73.21       84.74      6.74 o 
   2  24   0      242.93      241.25      9.69 o 
   3  24   0       59.40       75.70      5.27 o 
   4  24   0      619.92      626.48     26.74 o 
   5  24   0      184.80      195.34     11.74 o 
   6  24   0       51.74       62.12      5.57 o 
   1  25   0      413.19      391.83     15.65 o 
   2  25   0      594.89      548.80     19.92 o 
   3  25   0     1549.61     1576.38     68.57 o 
   4  25   0      159.67      170.05     10.69 o 
   5  25   0     1295.02     1347.28     69.66 o 
   0  26   0     2069.25     2178.08    113.93 o 
   1  26   0     1366.66     1336.73     49.52 o 
   2  26   0       43.32       54.94      3.97 o 
   3  26   0      284.46      281.35     12.74 o 
   4  26   0      165.61      173.45     11.59 o 
   5  26   0      168.66      188.27     12.01 o 
   1  27   0        2.64        4.38      2.42 o 
   2  27   0        0.23        3.90      2.54 o 
   3  27   0       18.72       27.70      4.26 o 
   4  27   0        0.14        0.09      3.00 o 
   0  28   0     5708.97     5748.00    338.75 o 
   1  28   0        9.12       13.40      3.54 o 
   2  28   0     1014.09     1067.72     50.99 o 
   3  28   0      182.80      193.53     12.86 o 
   4  28   0      371.08      414.72     28.87 o 
   1  29   0      505.31      532.22     25.96 o 
   2  29   0     1219.11     1242.82     64.40 o 
   3  29   0     1025.73     1078.22     62.25 o 
   0  30   0     1610.59     1649.20    136.86 o 
   1  30   0      170.16      185.13     12.45 o 
   2  30   0      220.10      211.85     12.14 o 
   3  30   0      546.57      518.17     35.26 o 
   1  31   0      289.42      315.96     19.19 o 
   2  31   0      348.31      352.46     18.78 o 
  -9   1   1       20.82       22.59      4.18 o 
  -8   1   1      514.61      523.95     21.58 o 
  -7   1   1     1247.26     1280.48     55.37 o 
  -6   1   1     1228.71     1281.60     45.36 o 
  -5   1   1        8.52       12.59      5.76 o 
  -4   1   1     1287.38     1462.23     62.32 o 
  -3   1   1      301.40      357.90     17.57 o 
  -2   1   1     1928.98     2212.55    104.19 o 
  -1   1   1     8159.81     8427.44    375.31 o 
   0   1   1     3433.70     3211.32    157.16 o 
   1   1   1      520.42      481.60     25.96 o 
   2   1   1     7506.80     8198.99    393.64 o 
   3   1   1     1295.01     1415.46     70.61 o 
   4   1   1      678.83      590.75     45.06 o 
   5   1   1       27.97       26.23      7.78 o 
   6   1   1      638.11      627.77     38.86 o 
   7   1   1      187.07      200.23      9.75 o 
   8   1   1       27.93       30.62      3.88 o 
   9   1   1       48.55       69.62     12.00 o 
  -9   2   1       21.22       31.46      5.51 o 
  -8   2   1       53.62       56.10      7.15 o 
  -7   2   1       69.74       76.17      5.56 o 
  -6   2   1     1843.03     1894.69     68.06 o 
  -5   2   1      561.33      563.63     40.91 o 
  -4   2   1     7736.88     7756.27    331.08 o 
  -3   2   1     3710.15     4583.74    206.87 o 
  -2   2   1    13669.95    15116.48    707.97 o 
  -1   2   1     3482.33     3708.17    170.82 o 
   0   2   1      831.09      793.40     38.52 o 
   1   2   1      547.77      521.79     30.20 o 
   2   2   1    29715.72    28969.58   1372.95 o 
   3   2   1     1499.04     1609.53     69.67 o 
   4   2   1     7357.05     7891.72    336.58 o 
   5   2   1        2.29        9.51      6.09 o 
   6   2   1      592.13      542.68     37.49 o 
   7   2   1     1040.03      956.34     38.51 o 
   8   2   1       22.22       30.74      3.90 o 
   9   2   1       48.29       49.40      6.03 o 
  -9   3   1      399.70      461.32     24.71 o 
  -8   3   1      191.44      188.13      9.59 o 
  -7   3   1      520.20      525.04     22.51 o 
  -6   3   1      213.33      236.41     22.92 o 
  -5   3   1       55.79       72.49      7.90 o 
  -4   3   1    12005.86    12356.72    562.04 o 
  -3   3   1     7522.30     8599.44    368.54 o 
  -2   3   1    27991.80    31308.40   1492.18 o 
  -1   3   1      791.93      726.34     37.20 o 
   0   3   1     4083.95     4099.19    218.20 o 
   1   3   1     3279.95     2547.45    132.93 o 
   2   3   1    14403.96    17215.62    864.80 o 
   3   3   1       87.15      105.32     11.07 o 
   4   3   1     4152.76     3834.30    165.06 o 
   5   3   1        3.26        5.66      4.32 o 
   6   3   1     3344.07     2925.26    102.07 o 
   7   3   1      535.76      460.59     19.40 o 
   8   3   1     2220.27     1995.10    110.72 o 
   9   3   1      152.62      168.16     12.11 o 
  -9   4   1       46.50       49.52      5.72 o 
  -8   4   1      188.59      223.98     12.28 o 
  -7   4   1     1532.61     1578.11     68.43 o 
  -6   4   1      289.67      271.65     23.10 o 
  -5   4   1     8023.81     8806.38    457.59 o 
  -4   4   1     4120.46     3731.00    160.35 o 
  -3   4   1     2806.44     3056.69    124.23 o 
  -2   4   1      197.58      267.88     19.42 o 
  -1   4   1      107.19       77.11      8.67 o 
   0   4   1      325.15      305.15     25.54 o 
   1   4   1     1004.22     1051.91     49.32 o 
   2   4   1     4908.53     4633.55    332.92 o 
   3   4   1     6896.35     7149.23    315.71 o 
   4   4   1     5735.99     6105.14    321.92 o 
   5   4   1     1165.06     1228.36     67.18 o 
   6   4   1      112.07      122.75      8.23 o 
   7   4   1      413.06      402.86     17.25 o 
   8   4   1      425.24      461.13     25.79 o 
   9   4   1      213.30      230.25     21.05 o 
  -9   5   1      371.95      417.21     20.50 o 
  -8   5   1      219.80      188.86     15.57 o 
  -7   5   1      209.55      185.56     15.19 o 
  -6   5   1      862.70      804.70     42.92 o 
  -5   5   1     1415.49     1454.33     74.89 o 
  -4   5   1      435.61      465.31     24.35 o 
  -3   5   1      247.36      296.43     16.54 o 
  -2   5   1     4392.13     4610.71    243.11 o 
  -1   5   1      600.68      625.73     34.18 o 
   0   5   1     9248.26     8447.02    444.89 o 
   1   5   1       26.63       18.73      4.32 o 
   2   5   1      106.19       98.33     11.19 o 
   3   5   1       47.08       54.92      4.81 o 
   4   5   1     2528.55     2644.72    116.67 o 
   5   5   1        1.67       11.29      8.77 o 
   6   5   1     1652.62     1578.09     56.56 o 
   7   5   1      646.71      660.56     35.82 o 
   8   5   1        8.20       12.59      4.27 o 
   9   5   1      401.64      410.65     30.48 o 
  -9   6   1      616.96      667.57     32.76 o 
  -8   6   1       81.13       70.52      7.70 o 
  -7   6   1     1255.78     1265.96     60.57 o 
  -6   6   1      613.08      669.52     30.81 o 
  -5   6   1      746.28      725.72     51.83 o 
  -4   6   1        0.26        7.74      4.40 o 
  -3   6   1      394.26      311.30     22.07 o 
  -2   6   1     8097.68     8249.62    413.19 o 
  -1   6   1     3117.79     3273.69    146.84 o 
   0   6   1       11.14        8.91      3.23 o 
   1   6   1     7560.35     8337.77    502.79 o 
   2   6   1     1724.95     1770.34     91.78 o 
   3   6   1     1266.99     1193.53     57.66 o 
   4   6   1      187.76      179.56     12.43 o 
   5   6   1       23.55       11.04      7.26 o 
   6   6   1      461.43      443.25     23.45 o 
   7   6   1      123.74      128.93     10.69 o 
   8   6   1      383.97      395.41     22.68 o 
   9   6   1      330.71      378.96     28.42 o 
  -9   7   1      343.78      330.63     18.71 o 
  -8   7   1       88.50       90.11      9.04 o 
  -7   7   1      181.79      170.08     13.71 o 
  -6   7   1       18.89       19.00      3.39 o 
  -5   7   1      922.77      934.95     49.52 o 
  -4   7   1     1943.32     2224.75    105.61 o 
  -3   7   1       22.19       25.37      3.80 o 
  -2   7   1    13769.19    14569.26    626.46 o 
  -1   7   1      252.26      243.82     29.43 o 
   0   7   1      681.66      748.29     41.99 o 
   1   7   1     5189.00     4923.29    247.79 o 
   2   7   1     1818.80     1762.01     89.00 o 
   3   7   1      865.52      909.77     40.78 o 
   4   7   1     3274.78     3464.80    160.24 o 
   5   7   1       58.58       42.49      9.48 o 
   6   7   1     1223.23     1164.67     52.08 o 
   7   7   1      331.75      344.58     18.10 o 
   8   7   1      644.65      560.60     41.91 o 
  -8   8   1       23.98       32.42      4.61 o 
  -7   8   1      647.75      689.06     29.36 o 
  -6   8   1     2975.36     2851.96    116.45 o 
  -5   8   1     1969.62     1957.97     71.62 o 
  -4   8   1      454.41      376.52     21.74 o 
  -3   8   1      776.35      714.75     30.87 o 
  -2   8   1     2616.22     2980.11    125.83 o 
  -1   8   1       15.73       13.95      5.87 o 
   0   8   1     1034.11     1029.79     57.48 o 
   1   8   1     1593.47     1537.28     80.82 o 
   2   8   1        3.62       10.72      3.71 o 
   3   8   1       32.52       16.03      3.89 o 
   4   8   1       60.83       39.04      6.25 o 
   5   8   1      329.74      306.52     15.97 o 
   6   8   1      643.20      672.58     31.08 o 
   7   8   1      393.36      393.80     21.33 o 
   8   8   1      153.50      174.17     12.87 o 
  -8   9   1      425.94      413.48     22.56 o 
  -7   9   1      913.57      938.74     38.94 o 
  -6   9   1     3902.32     3625.57    146.59 o 
  -5   9   1      749.28      813.29     38.85 o 
  -4   9   1       14.03       15.47      6.46 o 
  -3   9   1     1888.57     2044.20     85.30 o 
  -2   9   1      339.27      296.54     16.69 o 
  -1   9   1     2796.01     2839.14    122.73 o 
   0   9   1     1289.07     1361.73     70.17 o 
   1   9   1    13979.47    14049.56    765.94 o 
   2   9   1     1330.12     1174.22     53.71 o 
   3   9   1      710.49      717.80     33.43 o 
   4   9   1       65.79       85.96      8.59 o 
   5   9   1     1202.31     1267.84     46.09 o 
   6   9   1      518.34      539.75     25.13 o 
   7   9   1      389.75      435.89     22.74 o 
   8   9   1       13.89       14.04      4.62 o 
  -8  10   1        8.67       19.54      4.86 o 
  -7  10   1      138.03      145.28     13.02 o 
  -6  10   1      182.20      191.62     12.71 o 
  -5  10   1       25.49       26.55      6.56 o 
  -4  10   1     6964.21     7261.96    309.17 o 
  -3  10   1     1077.81     1188.24     51.06 o 
  -2  10   1       34.31       56.81      4.97 o 
  -1  10   1     5432.11     5531.20    214.85 o 
   0  10   1      740.03      787.95     35.24 o 
   1  10   1     1141.10     1012.32     39.14 o 
   2  10   1      271.29      236.93     15.19 o 
   3  10   1       22.00       18.84      6.63 o 
   4  10   1     4669.28     4529.55    236.52 o 
   5  10   1      765.00      834.73     38.34 o 
   6  10   1       16.07       15.42      3.71 o 
   7  10   1      541.43      528.66     29.82 o 
   8  10   1        2.60        4.11      3.87 o 
  -8  11   1       41.63       45.16      5.53 o 
  -7  11   1      276.53      284.25     18.92 o 
  -6  11   1      168.14      182.73     10.50 o 
  -5  11   1       36.65       42.09      5.47 o 
  -4  11   1      865.89      916.97     46.00 o 
  -3  11   1      481.86      516.42     26.49 o 
  -2  11   1     4473.23     4671.87    194.93 o 
  -1  11   1     4263.42     3954.32    155.22 o 
   0  11   1     7089.62     4803.71    318.14 o 
   1  11   1      170.02      127.09     10.14 o 
   2  11   1      686.42      628.15     27.17 o 
   3  11   1     1138.94     1117.53     50.02 o 
   4  11   1      621.02      621.28     59.89 o 
   5  11   1       89.24       84.87     10.72 o 
   6  11   1     1342.43     1430.51     68.02 o 
   7  11   1        0.10        9.82      4.77 o 
   8  11   1      390.63      383.93     22.83 o 
  -8  12   1      405.89      424.76     23.93 o 
  -7  12   1      412.27      471.44     20.60 o 
  -6  12   1       40.77       33.97      4.21 o 
  -5  12   1      249.25      235.70     17.88 o 
  -4  12   1      471.42      489.73     28.80 o 
  -3  12   1     3022.84     2927.86    119.92 o 
  -2  12   1       14.24       29.55      4.56 o 
  -1  12   1     8174.97     8166.84    371.11 o 
   0  12   1      461.69      416.70     24.70 o 
   1  12   1      287.04      254.60     18.54 o 
   2  12   1       96.06      134.82      8.12 o 
   3  12   1     3263.50     3148.94    130.34 o 
   4  12   1      220.52      199.06     16.78 o 
   5  12   1      979.29      969.09     43.66 o 
   6  12   1        4.21        5.69      4.42 o 
   7  12   1      198.26      218.78     14.40 o 
   8  12   1      142.55      143.06     10.19 o 
  -8  13   1        1.35        5.31      3.30 o 
  -7  13   1      314.90      328.88     17.73 o 
  -6  13   1       13.31       10.95      3.81 o 
  -5  13   1      356.79      353.36     14.07 o 
  -4  13   1     1284.52     1184.40     66.20 o 
  -3  13   1        2.71       21.58      4.34 o 
  -2  13   1     1052.42     1029.12     44.19 o 
  -1  13   1     1123.13     1114.74     43.63 o 
   0  13   1       38.88       25.20      4.76 o 
   1  13   1     2540.87     2604.80    109.18 o 
   2  13   1       76.87       91.75      8.46 o 
   3  13   1        8.50       31.84      7.41 o 
   4  13   1     1056.77     1070.61     59.18 o 
   5  13   1      560.33      588.09     51.13 o 
   6  13   1      491.01      510.78     36.59 o 
   7  13   1      152.09      139.06     10.43 o 
   8  13   1      308.17      303.59     17.67 o 
  -8  14   1       13.12       17.90      3.95 o 
  -7  14   1     2365.53     2110.13    111.42 o 
  -6  14   1     1331.72     1193.77     48.59 o 
  -5  14   1     2917.39     2909.19    111.72 o 
  -4  14   1     1063.19     1010.46     35.31 o 
  -3  14   1     2729.50     2755.66    119.49 o 
  -2  14   1      250.52      193.60     20.28 o 
  -1  14   1     4546.74     4759.81    218.38 o 
   0  14   1     1146.12     1204.15     49.07 o 
   1  14   1     3807.27     3563.39    148.18 o 
   2  14   1       43.36       30.02      6.46 o 
   3  14   1     7213.75     6485.21    289.63 o 
   4  14   1        6.36       12.68      4.73 o 
   5  14   1      756.90      707.58     34.63 o 
   6  14   1       11.69       14.04      4.97 o 
   7  14   1       70.24       80.50      7.28 o 
   8  14   1      120.48      141.68      9.58 o 
  -8  15   1      108.52      118.43      8.48 o 
  -7  15   1      917.20      903.10     49.04 o 
  -6  15   1        7.65       14.33      4.34 o 
  -5  15   1       29.36       37.35      4.44 o 
  -4  15   1     1129.85     1090.38     54.37 o 
  -3  15   1      646.27      649.26     36.30 o 
  -2  15   1     5854.24     5572.03    230.15 o 
  -1  15   1     1024.91      848.55     65.68 o 
   0  15   1     1039.75      984.17     48.77 o 
   1  15   1     4885.96     4792.10    211.38 o 
   2  15   1      362.18      415.32     21.09 o 
   3  15   1      180.54      213.85     23.61 o 
   4  15   1      387.01      434.83     24.40 o 
   5  15   1      306.93      321.75     16.23 o 
   6  15   1     1681.09     1832.58     95.97 o 
   7  15   1      758.81      767.66     42.46 o 
   8  15   1      877.38      941.22     51.49 o 
  -7  16   1      352.06      359.98     23.76 o 
  -6  16   1       99.01      106.84     10.95 o 
  -5  16   1       49.72       38.27      5.78 o 
  -4  16   1     2311.45     2115.17     79.97 o 
  -3  16   1     2009.16     1775.02     82.28 o 
  -2  16   1        2.23       20.87      3.71 o 
  -1  16   1      370.05      312.89     45.15 o 
   0  16   1       25.22       20.95      7.18 o 
   1  16   1     2345.19     2398.20    106.77 o 
   2  16   1      278.93      265.66     31.69 o 
   3  16   1      983.88     1012.06     39.42 o 
   4  16   1     1632.06     1545.65     81.76 o 
   5  16   1     1212.63     1218.85     50.23 o 
   6  16   1        9.57        8.96      4.52 o 
   7  16   1      541.20      542.68     31.01 o 
  -7  17   1      623.35      618.29     33.67 o 
  -6  17   1      697.25      740.28     34.14 o 
  -5  17   1      120.34      113.84     11.49 o 
  -4  17   1      531.41      529.75     27.26 o 
  -3  17   1      239.32      224.31     16.50 o 
  -2  17   1        2.83       11.66      7.59 o 
  -1  17   1     1178.82      935.26     62.79 o 
   0  17   1       49.63       58.83      5.44 o 
   1  17   1     1182.90     1072.24     55.76 o 
   2  17   1     2267.53     2045.66    102.99 o 
   3  17   1      106.62      111.55      8.72 o 
   4  17   1     1071.92     1076.89     44.59 o 
   5  17   1      641.23      629.25     27.26 o 
   6  17   1      340.05      347.30     20.90 o 
   7  17   1       57.17       66.66      6.33 o 
  -7  18   1      196.80      206.46     22.06 o 
  -6  18   1        0.18        4.93      3.29 o 
  -5  18   1      561.68      482.15     25.42 o 
  -4  18   1       38.70       37.32      4.18 o 
  -3  18   1      169.98      142.12     12.41 o 
  -2  18   1       58.72       49.47      7.40 o 
  -1  18   1        9.21       18.01      7.50 o 
   0  18   1      118.08       95.30     16.61 o 
   1  18   1     2800.49     2948.80    155.24 o 
   2  18   1       71.24       77.16      8.20 o 
   3  18   1       22.05       40.25      8.08 o 
   4  18   1      660.84      644.13     27.88 o 
   5  18   1        6.46        8.10      3.54 o 
   6  18   1       57.05       69.65      5.68 o 
   7  18   1        9.09       15.63      3.73 o 
  -7  19   1      257.40      249.93     13.65 o 
  -6  19   1      321.62      334.04     16.05 o 
  -5  19   1      268.25      246.02     16.75 o 
  -4  19   1      394.28      400.29     18.05 o 
  -3  19   1       42.50       47.76      6.12 o 
  -2  19   1      186.01      184.19     14.45 o 
  -1  19   1       49.30       50.07      6.79 o 
   0  19   1      743.32      612.99     33.84 o 
   1  19   1     1841.71     1513.18     89.08 o 
   2  19   1     1692.92     1611.41     60.51 o 
   3  19   1     1270.94     1324.52     55.55 o 
   4  19   1        1.64        6.78      3.44 o 
   5  19   1       81.99       82.01      6.10 o 
   6  19   1       61.97       74.86      7.87 o 
   7  19   1      387.64      374.40     23.89 o 
  -7  20   1      110.87      104.02      7.19 o 
  -6  20   1      877.64      842.08     41.35 o 
  -5  20   1       31.84       30.50      3.80 o 
  -4  20   1     1097.09     1154.33     47.28 o 
  -3  20   1     1131.61     1067.95     39.66 o 
  -2  20   1     1497.37     1351.30     48.01 o 
  -1  20   1     1778.03     1741.19     56.80 o 
   0  20   1      294.86      314.75     19.68 o 
   1  20   1     2834.85     2681.14     96.12 o 
   2  20   1     3176.58     3180.87    111.62 o 
   3  20   1      295.18      304.08     13.15 o 
   4  20   1     2859.88     3133.20    146.09 o 
   5  20   1       19.09       21.48      3.69 o 
   6  20   1      879.70      899.27     48.61 o 
   7  20   1      485.79      460.80     28.47 o 
  -6  21   1      116.24      105.51      7.05 o 
  -5  21   1       10.57       17.76      3.29 o 
  -4  21   1     2056.02     1965.80     85.75 o 
  -3  21   1      103.40      101.21      5.69 o 
  -2  21   1     7459.51     6415.15    246.49 o 
  -1  21   1      122.64       90.90      7.13 o 
   0  21   1     2134.66     2009.71     63.18 o 
   1  21   1      744.65      743.30     25.74 o 
   2  21   1     1835.98     1866.58     68.04 o 
   3  21   1       13.33       12.90      3.09 o 
   4  21   1     2270.50     2161.53    100.77 o 
   5  21   1     1047.52     1039.65     46.21 o 
   6  21   1     2398.19     2428.33    127.85 o 
  -6  22   1        2.00        8.16      2.99 o 
  -5  22   1     2728.48     2720.43    104.12 o 
  -4  22   1      447.37      435.56     18.22 o 
  -3  22   1       27.94       24.71      3.32 o 
  -2  22   1        5.43        5.75      2.53 o 
  -1  22   1       58.87       64.70      4.02 o 
   0  22   1       94.93       99.90      4.67 o 
   1  22   1       25.03       34.93      3.03 o 
   2  22   1      279.26      293.24     12.68 o 
   3  22   1     2222.43     2276.04     87.92 o 
   4  22   1      181.52      176.62      9.84 o 
   5  22   1       20.73       28.19      4.15 o 
   6  22   1       16.67       23.26      4.12 o 
  -6  23   1       42.70       50.14      4.22 o 
  -5  23   1      243.87      260.09     12.94 o 
  -4  23   1      655.28      641.37     26.17 o 
  -3  23   1       15.43       19.96      3.31 o 
  -2  23   1      131.57      155.67      7.40 o 
  -1  23   1     5963.95     5778.96    216.32 o 
   0  23   1       71.18       76.49      4.02 o 
   1  23   1     1002.16     1012.39     35.50 o 
   2  23   1      952.21      969.10     38.07 o 
   3  23   1     1017.48     1071.99     44.12 o 
   4  23   1       11.35       16.11      3.52 o 
   5  23   1       37.98       41.28      4.65 o 
   6  23   1      103.51      107.48      8.07 o 
  -6  24   1      526.75      584.76     34.09 o 
  -5  24   1      182.17      212.24     10.62 o 
  -4  24   1      190.33      198.20     12.73 o 
  -3  24   1        5.32        4.54      3.05 o 
  -2  24   1     1752.37     1694.53     62.09 o 
  -1  24   1      879.91      863.24     32.43 o 
   0  24   1     2661.94     2658.86     96.98 o 
   1  24   1      116.07      106.37      5.36 o 
   2  24   1      221.39      248.32     10.42 o 
   3  24   1      544.40      548.90     23.40 o 
   4  24   1       37.05       35.17      4.24 o 
   5  24   1      432.72      464.07     27.73 o 
   6  24   1        0.52       11.88      3.15 o 
  -5  25   1        2.17        2.08      2.97 o 
  -4  25   1     2832.36     2862.58    147.07 o 
  -3  25   1      969.24      962.73     39.81 o 
  -2  25   1     3299.03     3405.07    129.54 o 
  -1  25   1      424.27      444.31     18.44 o 
   0  25   1      447.45      487.69     18.04 o 
   1  25   1        9.37       14.01      2.70 o 
   2  25   1      866.99      895.21     33.49 o 
   3  25   1       17.11       22.85      3.51 o 
   4  25   1      943.19     1027.13     53.52 o 
   5  25   1      102.45      103.73      6.99 o 
  -5  26   1       54.23       64.46      7.01 o 
  -4  26   1     2230.87     2324.55    154.51 o 
  -3  26   1       23.56       16.03      3.28 o 
  -2  26   1      436.93      421.36     16.51 o 
  -1  26   1      438.35      420.74     20.21 o 
   0  26   1        8.30       10.13      2.69 o 
   1  26   1       68.76       80.75      4.68 o 
   2  26   1      290.58      292.98     11.93 o 
   3  26   1      782.23      769.84     36.37 o 
   4  26   1     1713.20     1806.70    101.39 o 
   5  26   1      256.17      240.77     13.54 o 
  -4  27   1       31.22       44.52      5.69 o 
  -3  27   1       32.78       32.02      5.51 o 
  -2  27   1       52.71       56.77      3.96 o 
  -1  27   1     1188.97     1142.70     41.88 o 
   0  27   1      248.74      239.02     10.18 o 
   1  27   1      890.72      861.63     31.88 o 
   2  27   1      648.32      626.85     26.38 o 
   3  27   1       75.14       87.21     10.21 o 
   4  27   1      101.95      108.22      8.01 o 
  -4  28   1     2240.19     2379.08    191.21 o 
  -3  28   1       25.76       31.24      3.98 o 
  -2  28   1      807.20      876.60     41.94 o 
  -1  28   1       46.45       56.36      4.94 o 
   0  28   1       60.84       73.41      5.77 o 
   1  28   1      159.13      180.67      9.55 o 
   2  28   1      788.60      820.42     38.87 o 
   3  28   1      676.05      687.16     35.78 o 
   4  28   1      192.67      188.16     12.54 o 
  -3  29   1      239.68      206.57     13.10 o 
  -2  29   1      430.42      426.55     21.03 o 
  -1  29   1       92.35       89.87      7.75 o 
   0  29   1      441.79      487.22     29.68 o 
   1  29   1        2.14        1.52      2.70 o 
   2  29   1        1.43        2.91      2.76 o 
   3  29   1      456.36      490.37     25.52 o 
  -3  30   1        1.88       10.76      6.68 o 
  -2  30   1      169.90      194.17     12.26 o 
  -1  30   1       21.43       30.11      5.08 o 
   0  30   1        8.75       15.09      4.20 o 
   1  30   1      561.73      632.49     44.02 o 
   2  30   1      127.20      145.06      8.82 o 
   3  30   1      654.98      733.80     48.88 o 
  -2  31   1      181.28      155.05     12.73 o 
  -1  31   1      257.84      271.69     17.03 o 
   0  31   1      370.22      356.55     25.37 o 
   1  31   1      695.11      735.36     43.03 o 
   2  31   1      521.25      578.92     30.44 o 
  -9   0   2        1.90        4.45      5.17 o 
  -8   0   2      286.94      282.55     18.55 o 
  -7   0   2       44.72       44.54      6.41 o 
  -6   0   2      961.33     1008.24     58.48 o 
  -5   0   2     1062.59     1128.70     87.01 o 
  -4   0   2      818.02     1082.50     67.91 o 
  -3   0   2       10.41       14.89      4.28 o 
  -2   0   2     3589.54     4356.34    311.91 o 
  -1   0   2     9038.37     9854.81    621.36 o 
   0   0   2      897.27      892.13     58.21 o 
   1   0   2     1430.99     1708.70    127.13 o 
   2   0   2    56922.59    58514.79   4210.18 o 
   3   0   2        7.08       -0.86      6.91 o 
   4   0   2     5280.56     4343.05    254.96 o 
   5   0   2      125.04      121.08     26.64 o 
   6   0   2     2069.88     1894.91    117.92 o 
   7   0   2       96.16      113.58     14.50 o 
   8   0   2       26.52       19.00      7.96 o 
   9   0   2      572.72      520.81     49.48 o 
  -9   1   2      307.35      352.52     24.57 o 
  -8   1   2      327.18      297.24     15.18 o 
  -7   1   2     1131.98     1063.74     46.41 o 
  -6   1   2     4369.76     4462.87    167.52 o 
  -5   1   2       99.79       91.84     17.27 o 
  -4   1   2     5266.08     5702.69    246.18 o 
  -3   1   2      316.48      396.59     18.52 o 
  -2   1   2       23.62       53.95     10.68 o 
  -1   1   2    13242.75    15312.85    696.13 o 
   0   1   2      293.47      263.00     20.54 o 
   1   1   2    12799.24    12761.96    725.40 o 
   2   1   2    14665.59    15988.26    839.59 o 
   3   1   2      864.54      794.90     40.80 o 
   4   1   2     3237.87     3158.52    134.60 o 
   5   1   2     1821.91      299.92    214.62 o 
   6   1   2       87.30       89.13     11.24 o 
   7   1   2       67.04       60.59      5.66 o 
   8   1   2      109.75      134.80     15.46 o 
   9   1   2      363.11      401.20     31.46 o 
  -9   2   2       38.26       48.77      4.94 o 
  -8   2   2      676.78      608.89     28.67 o 
  -7   2   2       57.37       63.34      5.02 o 
  -6   2   2      908.49      839.24     30.95 o 
  -5   2   2      103.31       76.02      8.35 o 
  -4   2   2      845.19      744.05     34.28 o 
  -3   2   2     5824.56     6413.21    264.46 o 
  -2   2   2    14772.64    16676.74    799.29 o 
  -1   2   2     5239.20     5976.71    268.46 o 
   0   2   2      844.73     1115.54     52.34 o 
   1   2   2    11590.01    11689.41    538.28 o 
   2   2   2    19882.28    19589.37   1211.97 o 
   3   2   2     1101.85      969.11     52.80 o 
   4   2   2       98.77      122.23     14.59 o 
   5   2   2     1148.40     1010.59     67.24 o 
   6   2   2       51.46       65.58      7.01 o 
   7   2   2      300.49      297.28     24.73 o 
   8   2   2      113.40      114.01      8.09 o 
   9   2   2       82.25       89.22     12.00 o 
  -9   3   2        1.37        2.86      3.51 o 
  -8   3   2      568.03      524.83     23.98 o 
  -7   3   2      125.88      124.60      7.68 o 
  -6   3   2       50.98       48.74      7.98 o 
  -5   3   2     1392.07     1459.84     70.63 o 
  -4   3   2     1216.70     1246.08     57.03 o 
  -3   3   2        3.63       13.16      3.51 o 
  -2   3   2     5319.37     6096.83    293.80 o 
  -1   3   2     2302.30     2787.77    133.36 o 
   0   3   2     1419.25     1598.30     85.00 o 
   1   3   2     8706.07     9052.64    438.32 o 
   2   3   2     2205.73     2037.41     89.53 o 
   3   3   2     3526.50     3519.85    159.02 o 
   4   3   2     2056.52     2074.60     93.82 o 
   5   3   2     2216.60     2091.58    269.21 o 
   6   3   2      417.67      321.49     18.84 o 
   7   3   2      847.86      839.67     43.03 o 
   8   3   2      144.07      146.93     11.33 o 
   9   3   2      290.94      292.64     40.73 o 
  -9   4   2      106.59      114.71      8.03 o 
  -8   4   2      511.26      500.02     24.57 o 
  -7   4   2       34.05       29.77      3.85 o 
  -6   4   2     1519.04     1599.15     60.66 o 
  -5   4   2      758.01      810.88     64.98 o 
  -4   4   2     1706.71     1745.57     77.16 o 
  -3   4   2      416.06      431.51     21.60 o 
  -2   4   2     6371.40     7363.02    395.78 o 
  -1   4   2     3397.37     3679.44    172.77 o 
   0   4   2        8.97        9.81      4.28 o 
   1   4   2     2438.34     2608.22    139.43 o 
   2   4   2     2182.17     2411.31    129.11 o 
   3   4   2        0.29        7.19      5.22 o 
   4   4   2      428.97      477.00     43.85 o 
   5   4   2      804.71      635.65     95.52 o 
   6   4   2      302.74      307.47     15.71 o 
   7   4   2      293.23      310.93     18.44 o 
   8   4   2      355.85      340.08     18.72 o 
  -9   5   2      411.64      411.60     25.17 o 
  -8   5   2     1214.66     1100.07     56.26 o 
  -7   5   2      761.91      748.11     32.87 o 
  -6   5   2     2296.02     2324.12     82.64 o 
  -5   5   2     2517.69     2414.47    125.42 o 
  -4   5   2     2249.83     2232.96    102.66 o 
  -3   5   2     5337.58     5111.03    208.90 o 
  -2   5   2     2990.12     3058.35    153.96 o 
  -1   5   2       78.80       71.47      9.46 o 
   0   5   2     9318.85    10149.62    541.45 o 
   1   5   2     2974.27     2755.93    125.82 o 
   2   5   2    13828.93    14159.74    628.14 o 
   3   5   2     2356.17     2430.08     99.98 o 
   4   5   2      994.59      895.70     42.78 o 
   5   5   2     2279.00     2117.16    104.98 o 
   6   5   2     1640.99     1731.89     86.32 o 
   7   5   2        0.69        4.04      4.26 o 
   8   5   2       82.84      104.01     11.61 o 
  -9   6   2     2231.40     2297.92    133.82 o 
  -8   6   2     2243.36     2311.22    118.55 o 
  -7   6   2        0.29        5.78      3.32 o 
  -6   6   2      158.43      178.53      9.85 o 
  -5   6   2      790.00      804.89     44.04 o 
  -4   6   2     1113.11     1113.62     59.03 o 
  -3   6   2     7847.67     7828.24    334.59 o 
  -2   6   2      773.64      744.93     33.77 o 
  -1   6   2    11669.61    12171.39    619.82 o 
   0   6   2     4672.97     3142.07    305.64 o 
   1   6   2      916.51      869.16     43.36 o 
   2   6   2     2056.00     1947.51     93.91 o 
   3   6   2      105.87      153.17     16.90 o 
   4   6   2     1222.30     1298.44     61.85 o 
   5   6   2     2971.37     2858.49    116.66 o 
   6   6   2      406.53      379.31     30.33 o 
   7   6   2     1601.92     1483.45     96.20 o 
   8   6   2      677.94      729.36     44.60 o 
  -8   7   2        2.24        8.38      6.94 o 
  -7   7   2      475.88      482.71     21.68 o 
  -6   7   2     1405.70     1486.96     60.89 o 
  -5   7   2       82.72       79.59      8.62 o 
  -4   7   2      409.39      402.86     22.39 o 
  -3   7   2       20.93       20.78      3.90 o 
  -2   7   2     1157.16     1232.97     52.30 o 
  -1   7   2       39.01       52.93      7.57 o 
   0   7   2    11043.11    11447.66    552.67 o 
   1   7   2     9028.82     8016.38    421.33 o 
   2   7   2     4548.71     4530.34    221.17 o 
   3   7   2        0.17        5.53      2.90 o 
   4   7   2      230.69      216.03     21.39 o 
   5   7   2       12.04       21.42      4.02 o 
   6   7   2     1427.87     1375.08     74.93 o 
   7   7   2      854.27      881.60     49.02 o 
   8   7   2       26.30       23.87      5.26 o 
  -8   8   2        3.60       11.48      3.92 o 
  -7   8   2      136.52      155.40      9.06 o 
  -6   8   2      424.70      385.70     26.74 o 
  -5   8   2        1.74        9.17      4.31 o 
  -4   8   2     2583.86     2426.25    108.20 o 
  -3   8   2       21.60       47.05      6.36 o 
  -2   8   2      572.55      519.81     38.03 o 
  -1   8   2      385.44      412.16     20.74 o 
   0   8   2       61.59       50.31      7.60 o 
   1   8   2     4672.00     4642.01    213.21 o 
   2   8   2      771.28      624.60     27.17 o 
   3   8   2     1274.91     1214.35     55.84 o 
   4   8   2      285.24      220.68     20.29 o 
   5   8   2      295.25      333.93     28.89 o 
   6   8   2      100.63      102.83     18.71 o 
   7   8   2       51.35       58.47     11.96 o 
   8   8   2       24.76       24.03      5.13 o 
  -8   9   2       65.25       65.04      5.92 o 
  -7   9   2       30.14       30.20      3.98 o 
  -6   9   2      232.58      238.13     18.81 o 
  -5   9   2        7.96       10.02      6.76 o 
  -4   9   2        2.15        5.24      4.87 o 
  -3   9   2      230.50      221.27     13.34 o 
  -2   9   2      815.86      801.03     30.23 o 
  -1   9   2      246.18      227.19     16.18 o 
   0   9   2     3072.34     3686.24    162.93 o 
   1   9   2      188.94      188.65     12.14 o 
   2   9   2     1518.15     1393.71     51.62 o 
   3   9   2      952.51     1090.18     52.60 o 
   4   9   2      123.49      136.38     14.25 o 
   5   9   2      130.65      126.17     13.00 o 
   6   9   2       45.45       37.20      7.70 o 
   7   9   2       40.04       38.82      6.34 o 
   8   9   2       50.16       52.53      6.86 o 
  -8  10   2      172.50      181.11     22.53 o 
  -7  10   2      278.97      286.20     14.28 o 
  -6  10   2      402.07      377.26     19.04 o 
  -5  10   2     1431.59     1353.15     61.15 o 
  -4  10   2        5.90        9.85      5.23 o 
  -3  10   2     4284.48     4380.49    184.45 o 
  -2  10   2      105.61       93.77      7.86 o 
  -1  10   2     8888.63     9450.10    481.91 o 
   0  10   2     1113.94     1003.89     45.25 o 
   1  10   2     1445.17     1467.77     58.58 o 
   2  10   2     2228.59     2225.59     93.61 o 
   3  10   2      454.97      483.08     26.33 o 
   4  10   2     3406.46     3308.07    182.55 o 
   5  10   2        3.25        6.33      6.86 o 
   6  10   2     1953.48     1922.36    114.61 o 
   7  10   2       79.52       99.24      8.51 o 
   8  10   2        3.29        2.57      3.87 o 
  -8  11   2       33.87       49.13      4.88 o 
  -7  11   2      216.73      231.63     11.00 o 
  -6  11   2      113.59      124.16     13.84 o 
  -5  11   2      943.30      914.98     32.80 o 
  -4  11   2      375.20      345.44     24.25 o 
  -3  11   2     2373.14     2425.65    105.41 o 
  -2  11   2     2041.41     2172.51    101.77 o 
  -1  11   2     2527.07     3129.44    126.30 o 
   0  11   2      129.80      109.95     15.90 o 
   1  11   2     1109.03     1402.21     65.72 o 
   2  11   2     4088.45     3736.71    173.60 o 
   3  11   2      181.51      204.56     16.65 o 
   4  11   2      646.23      683.43     45.97 o 
   5  11   2      416.64      426.75     38.67 o 
   6  11   2      183.76      190.38     14.76 o 
   7  11   2      787.06      725.50     40.63 o 
   8  11   2      134.28      140.90      9.84 o 
  -8  12   2     1029.49     1030.68     54.83 o 
  -7  12   2      198.75      200.83     14.08 o 
  -6  12   2       89.37       76.26      5.81 o 
  -5  12   2       83.76       84.70      5.82 o 
  -4  12   2        7.07        8.02      4.10 o 
  -3  12   2     3983.67     3626.33    154.00 o 
  -2  12   2     2142.15     2205.47     97.77 o 
  -1  12   2    21019.70    23051.56   1105.85 o 
   0  12   2      473.64      301.65     14.03 o 
   1  12   2      801.98      925.48     39.43 o 
   2  12   2      165.73      253.15     16.69 o 
   3  12   2      123.78      184.13     15.27 o 
   4  12   2      946.74      850.36     53.50 o 
   5  12   2     1844.81     1556.92     84.25 o 
   6  12   2      348.59      363.33     23.98 o 
   7  12   2     1604.06     1679.66     91.42 o 
   8  12   2      192.01      237.11     15.35 o 
  -8  13   2      564.18      580.96     28.75 o 
  -7  13   2       40.51       39.36      5.47 o 
  -6  13   2      322.56      304.86     17.37 o 
  -5  13   2     2579.84     2498.49     92.23 o 
  -4  13   2      906.08      787.66     34.96 o 
  -3  13   2     2131.70     1793.03     84.89 o 
  -2  13   2      177.92      231.91     19.59 o 
  -1  13   2     1119.12     1324.21     56.84 o 
   0  13   2     2373.56     2331.74    102.87 o 
   1  13   2      402.68      430.63     21.24 o 
   2  13   2     3218.02     3024.91    121.41 o 
   3  13   2     5627.70     5637.99    281.70 o 
   4  13   2     2338.39     2332.13     81.94 o 
   5  13   2      779.96      730.31     45.73 o 
   6  13   2       63.52       57.96      6.57 o 
   7  13   2        3.33        5.66      4.03 o 
   8  13   2      458.85      520.26     29.38 o 
  -8  14   2      111.43      122.95     14.72 o 
  -7  14   2      127.04      132.05      7.91 o 
  -6  14   2       16.56       16.50      4.14 o 
  -5  14   2        6.41       14.01      3.60 o 
  -4  14   2      218.20      218.24     14.62 o 
  -3  14   2      979.57      823.90     45.67 o 
  -2  14   2        6.76       14.35      5.21 o 
  -1  14   2     1049.05      982.76     47.28 o 
   0  14   2     1383.88     1329.37     70.61 o 
   1  14   2      821.89      767.73     63.19 o 
   2  14   2        8.40        6.12      4.68 o 
   3  14   2       39.04       69.63      7.41 o 
   4  14   2      890.23      837.28     48.24 o 
   5  14   2     1806.40     1886.28     95.22 o 
   6  14   2       14.70        9.94      5.13 o 
   7  14   2      753.22      765.98     43.33 o 
   8  14   2       64.59       68.76      5.79 o 
  -8  15   2       12.78       20.04      3.53 o 
  -7  15   2      456.91      449.85     23.08 o 
  -6  15   2       45.48       35.52      4.75 o 
  -5  15   2     1273.85     1243.98     50.52 o 
  -4  15   2      863.23      779.33     28.22 o 
  -3  15   2     1079.34     1018.73     54.52 o 
  -2  15   2      532.61      478.23     41.45 o 
  -1  15   2      226.42      197.63     28.80 o 
   0  15   2     2644.42     2458.16    100.76 o 
   1  15   2     1362.78     1486.80     72.45 o 
   2  15   2     1090.43     1088.63     47.97 o 
   3  15   2      424.93      409.42     23.51 o 
   4  15   2      750.70      665.97     46.67 o 
   5  15   2        1.41        6.89      4.38 o 
   6  15   2       96.44      115.32     12.03 o 
   7  15   2       48.01       70.48      7.61 o 
  -7  16   2      761.14      707.52     35.00 o 
  -6  16   2       82.17      107.68     11.85 o 
  -5  16   2       11.64        9.56      3.30 o 
  -4  16   2      689.42      622.19     26.39 o 
  -3  16   2     1008.04      891.76     32.37 o 
  -2  16   2     1906.66     1860.43     77.49 o 
  -1  16   2     3315.76     3371.60    146.26 o 
   0  16   2      570.74      457.83     29.49 o 
   1  16   2      740.48      751.83     34.95 o 
   2  16   2       69.33       46.73      7.85 o 
   3  16   2      325.45      349.74     14.48 o 
   4  16   2       72.10       72.07      5.67 o 
   5  16   2     2174.29     2162.64     95.69 o 
   6  16   2        9.51       17.35      4.64 o 
   7  16   2     1022.53      988.68     53.94 o 
  -7  17   2      347.99      386.68     21.98 o 
  -6  17   2      841.39      877.91     34.50 o 
  -5  17   2      560.36      558.64     22.60 o 
  -4  17   2      881.67      794.04     30.03 o 
  -3  17   2      215.53      230.47     17.92 o 
  -2  17   2      480.19      474.17     23.25 o 
  -1  17   2     1326.15     1242.11     62.35 o 
   0  17   2      739.66      561.46     52.02 o 
   1  17   2      750.46      693.63     34.17 o 
   2  17   2     3216.98     2975.52    104.65 o 
   3  17   2      705.38      696.01     29.32 o 
   4  17   2      805.23      785.59     38.34 o 
   5  17   2      502.84      514.65     25.69 o 
   6  17   2       56.59       61.02      6.97 o 
   7  17   2       61.82       93.70     13.62 o 
  -7  18   2      465.39      490.00     26.82 o 
  -6  18   2     1942.58     1833.08     69.25 o 
  -5  18   2      355.01      392.94     17.91 o 
  -4  18   2     1733.40     1688.00     61.89 o 
  -3  18   2      416.76      342.05     19.68 o 
  -2  18   2       91.44       93.49      7.46 o 
  -1  18   2     1388.11     1488.46     64.85 o 
   0  18   2      173.87      182.59     22.16 o 
   1  18   2      336.42      339.49     15.43 o 
   2  18   2      156.64      155.59     11.03 o 
   3  18   2       74.86       79.91      8.23 o 
   4  18   2      721.26      682.63     33.76 o 
   5  18   2      352.83      367.33     17.99 o 
   6  18   2      152.65      177.51     11.74 o 
   7  18   2      190.00      235.10     16.17 o 
  -7  19   2      100.74       89.95      6.37 o 
  -6  19   2     1178.78     1082.80     61.55 o 
  -5  19   2     2157.20     2092.48     79.72 o 
  -4  19   2      147.91      129.64      8.69 o 
  -3  19   2     1743.03     1711.69     61.45 o 
  -2  19   2      275.39      253.97     16.65 o 
  -1  19   2      181.53      157.61      8.01 o 
   0  19   2     1794.07     1719.33     59.16 o 
   1  19   2     3126.42     2890.25     99.21 o 
   2  19   2     2240.57     2104.95     76.30 o 
   3  19   2      403.47      396.70     16.56 o 
   4  19   2      906.42      966.59     47.34 o 
   5  19   2       77.63      103.18      6.88 o 
   6  19   2        1.96        2.78      3.43 o 
   7  19   2     1737.28     1686.61     99.50 o 
  -7  20   2        1.31       11.30      4.01 o 
  -6  20   2      344.70      333.04     17.16 o 
  -5  20   2       11.63       16.72      3.30 o 
  -4  20   2       69.91       80.92      5.78 o 
  -3  20   2     1014.31     1041.24     40.45 o 
  -2  20   2      303.61      320.48     15.01 o 
  -1  20   2       88.13       89.34     10.83 o 
   0  20   2     2193.08     2029.72     64.42 o 
   1  20   2      646.17      604.71     34.24 o 
   2  20   2      151.05      152.27     12.48 o 
   3  20   2      278.63      279.80     12.33 o 
   4  20   2      159.14      186.81     11.11 o 
   5  20   2      589.08      612.91     30.21 o 
   6  20   2       30.70       32.77      4.31 o 
  -6  21   2      827.22      774.47     37.86 o 
  -5  21   2      193.44      216.62     10.73 o 
  -4  21   2      290.27      300.08     13.95 o 
  -3  21   2     1024.87     1058.03     39.86 o 
  -2  21   2       71.90       79.09      4.55 o 
  -1  21   2     1249.58     1249.50     51.85 o 
   0  21   2      118.48      128.23     10.68 o 
   1  21   2     2188.92     2374.15     84.76 o 
   2  21   2       59.37       72.94      4.82 o 
   3  21   2     1998.98     1872.54     88.62 o 
   4  21   2      258.97      242.99     18.16 o 
   5  21   2       54.93       47.68      6.19 o 
   6  21   2       37.13       36.93      4.86 o 
  -6  22   2        7.22        4.87      3.55 o 
  -5  22   2      286.81      281.09     13.04 o 
  -4  22   2     1891.71     1860.75     76.47 o 
  -3  22   2      188.68      206.98     12.17 o 
  -2  22   2      861.72      972.02     34.51 o 
  -1  22   2      797.05      770.72     28.82 o 
   0  22   2      414.41      393.24     14.49 o 
   1  22   2        3.78        9.51      2.45 o 
   2  22   2      768.93      795.04     29.92 o 
   3  22   2      483.67      485.71     22.77 o 
   4  22   2      557.96      581.53     28.97 o 
   5  22   2      150.51      161.91     10.31 o 
   6  22   2      199.32      201.13     12.83 o 
  -6  23   2     2301.82     2412.90    128.21 o 
  -5  23   2      516.25      547.51     27.61 o 
  -4  23   2     2417.32     2425.88    105.84 o 
  -3  23   2      491.48      505.82     19.72 o 
  -2  23   2      342.09      341.34     12.86 o 
  -1  23   2       12.70       12.07      2.62 o 
   0  23   2     3760.83     3737.32    142.78 o 
   1  23   2       27.53       37.02      4.33 o 
   2  23   2     3270.32     3359.05    121.50 o 
   3  23   2     3077.13     3046.62    141.96 o 
   4  23   2     1082.82     1162.25     54.14 o 
   5  23   2     1678.84     1767.00     90.66 o 
   6  23   2      502.37      506.96     30.07 o 
  -5  24   2       14.26       23.96      3.43 o 
  -4  24   2       86.83       86.26      7.92 o 
  -3  24   2     2218.33     2231.75     84.62 o 
  -2  24   2      950.53      955.58     33.79 o 
  -1  24   2     1700.11     1701.91     64.55 o 
   0  24   2     1218.99     1217.15     44.85 o 
   1  24   2      488.29      511.81     19.61 o 
   2  24   2     2396.75     2601.66     97.87 o 
   3  24   2      256.03      270.18     14.47 o 
   4  24   2        9.13       13.63      3.48 o 
   5  24   2      598.73      647.33     33.60 o 
  -5  25   2        5.39        6.07      2.77 o 
  -4  25   2      177.85      170.43     10.84 o 
  -3  25   2        0.15        0.81      2.82 o 
  -2  25   2      698.21      676.90     25.42 o 
  -1  25   2     1443.43     1513.55     62.25 o 
   0  25   2     1051.77     1091.35     40.37 o 
   1  25   2      213.79      211.14      9.15 o 
   2  25   2        4.92       16.91      3.08 o 
   3  25   2        9.87       13.46      3.30 o 
   4  25   2       64.02       68.17      6.83 o 
   5  25   2       82.86       83.97      6.02 o 
  -5  26   2      473.85      477.61     28.86 o 
  -4  26   2      666.51      718.15     42.25 o 
  -3  26   2      187.39      204.50     16.64 o 
  -2  26   2     1409.89     1413.97     54.47 o 
  -1  26   2       64.33       63.78      4.37 o 
   0  26   2       12.70       18.77      2.88 o 
   1  26   2      947.34      970.34     37.30 o 
   2  26   2     2415.27     2407.99     92.39 o 
   3  26   2      171.72      204.21     12.58 o 
   4  26   2      515.21      539.85     31.67 o 
   5  26   2        1.20        0.55      2.75 o 
  -4  27   2       36.70       46.60      4.95 o 
  -3  27   2       99.21       91.25      7.17 o 
  -2  27   2      329.33      357.97     19.74 o 
  -1  27   2        0.96        3.92      2.43 o 
   0  27   2       39.43       43.14      3.58 o 
   1  27   2      481.23      510.58     19.40 o 
   2  27   2       37.40       52.18      4.82 o 
   3  27   2       21.91       33.26      3.84 o 
   4  27   2        8.08       13.26      3.25 o 
  -4  28   2        5.26       14.19      3.74 o 
  -3  28   2       15.55       23.75      3.78 o 
  -2  28   2        8.60       10.64      3.03 o 
  -1  28   2     1130.93     1138.84     59.31 o 
   0  28   2        7.41       11.36      3.12 o 
   1  28   2       84.96       98.43      6.29 o 
   2  28   2      746.76      759.50     35.69 o 
   3  28   2      107.05      119.65      7.76 o 
   4  28   2      367.09      386.38     22.68 o 
  -3  29   2        3.83        1.36      2.85 o 
  -2  29   2        3.94        3.48      2.65 o 
  -1  29   2      287.54      307.38     16.94 o 
   0  29   2      261.59      276.49     17.64 o 
   1  29   2      655.12      618.34     29.07 o 
   2  29   2     1408.31     1413.97     73.14 o 
   3  29   2       30.86       26.42      3.73 o 
  -2  30   2      456.80      494.61     26.14 o 
  -1  30   2      514.92      571.51     34.10 o 
   0  30   2     1106.69     1164.05     96.70 o 
   1  30   2       24.52       26.43      3.89 o 
   2  30   2      134.11      158.59      8.51 o 
  -1  31   2       17.14       12.06      3.04 o 
   0  31   2      330.12      389.54     27.57 o 
   1  31   2       52.57       67.81      6.26 o 
  -9   1   3      170.60      158.95     12.50 o 
  -8   1   3      373.85      363.85     24.62 o 
  -7   1   3      185.47      173.89      9.76 o 
  -6   1   3     2156.09     2136.39     79.14 o 
  -5   1   3     5812.11     6577.52    318.75 o 
  -4   1   3     5095.12     5792.49    242.67 o 
  -3   1   3      179.06      170.83     15.94 o 
  -2   1   3    16911.03    19487.60    862.71 o 
  -1   1   3     2207.95     2612.24    120.63 o 
   0   1   3     5438.72     6423.32    306.19 o 
   1   1   3      588.00      534.93     28.70 o 
   2   1   3       34.74       32.18      5.36 o 
   3   1   3      859.43      674.92     66.36 o 
   4   1   3      724.00      708.54     85.78 o 
   5   1   3     1005.30      915.99     54.08 o 
   6   1   3     3970.34     3540.30    224.01 o 
   7   1   3      471.94      442.55     41.34 o 
   8   1   3       62.01       78.80      8.78 o 
  -9   2   3      288.25      318.57     22.55 o 
  -8   2   3     1256.69     1274.57     71.43 o 
  -7   2   3      563.05      542.73     26.42 o 
  -6   2   3      153.96      168.87      9.12 o 
  -5   2   3      748.95      696.64     37.24 o 
  -4   2   3        4.89       20.46      6.56 o 
  -3   2   3      867.64      925.39     42.41 o 
  -2   2   3     5013.03     5486.23    257.30 o 
  -1   2   3       34.66       43.93      5.56 o 
   0   2   3    18044.86    19827.83    942.05 o 
   1   2   3     3889.86     4129.18    217.73 o 
   2   2   3     6911.06     7723.66    357.42 o 
   3   2   3      592.87      448.94     38.47 o 
   4   2   3     5726.97     5918.71    354.82 o 
   5   2   3      198.12      213.12     28.16 o 
   6   2   3      200.98      208.65     17.43 o 
   7   2   3       28.03       25.60      6.35 o 
   8   2   3      662.47      653.70     43.36 o 
  -9   3   3      552.81      563.28     37.71 o 
  -8   3   3       84.96       88.73     15.98 o 
  -7   3   3      234.91      235.70     11.78 o 
  -6   3   3       94.46      108.40      9.21 o 
  -5   3   3      791.31      785.05     45.61 o 
  -4   3   3      314.59      318.02     20.21 o 
  -3   3   3     3988.16     4821.46    200.81 o 
  -2   3   3     2012.01     2018.44     92.11 o 
  -1   3   3     2467.96     2627.62    126.29 o 
   0   3   3     6286.59     7270.63    355.04 o 
   1   3   3      345.22      313.93     18.57 o 
   2   3   3     3786.38     3836.59    191.22 o 
   3   3   3      726.09      649.26     65.13 o 
   4   3   3     2498.08     2746.87    156.93 o 
   5   3   3       43.56       48.10      8.04 o 
   6   3   3     3714.64     3535.26    225.37 o 
   7   3   3        0.67        1.43      5.20 o 
   8   3   3      936.39     1004.72     66.48 o 
  -9   4   3     1036.88     1103.67     72.16 o 
  -8   4   3       51.24       64.28      7.73 o 
  -7   4   3       87.72       97.31      6.43 o 
  -6   4   3      612.85      617.37     41.64 o 
  -5   4   3       32.73       39.89     10.10 o 
  -4   4   3     9966.47    10381.70    443.92 o 
  -3   4   3     3232.57     3540.14    153.72 o 
  -2   4   3     1169.93     1160.73     53.24 o 
  -1   4   3        3.24       13.06      4.68 o 
   0   4   3     2325.40     2936.68    143.19 o 
   1   4   3     2236.87     2342.51    112.37 o 
   2   4   3       29.68       42.31      6.13 o 
   3   4   3     2901.26     3042.54    158.24 o 
   4   4   3     9535.12     9250.11    617.47 o 
   5   4   3      920.12      902.08     42.79 o 
   6   4   3       55.00       48.37      5.58 o 
   7   4   3       17.58       11.72      4.97 o 
   8   4   3      972.54      890.39     59.10 o 
  -8   5   3      252.23      218.68     14.69 o 
  -7   5   3      260.76      251.98     12.42 o 
  -6   5   3      287.43      258.31     13.04 o 
  -5   5   3      222.93      231.65     14.10 o 
  -4   5   3      313.01      330.23     20.59 o 
  -3   5   3      567.38      605.68     42.05 o 
  -2   5   3     2150.32     2092.28     91.26 o 
  -1   5   3     2175.84     2129.05    111.94 o 
   0   5   3      288.09      263.77     17.98 o 
   1   5   3      971.65      952.61     44.03 o 
   2   5   3      595.19      627.62     31.82 o 
   3   5   3      796.17      765.39     48.11 o 
   4   5   3     2763.41     2908.26    199.30 o 
   5   5   3      114.05      142.50     10.44 o 
   6   5   3      110.04      117.65     11.31 o 
   7   5   3      232.19      233.49     13.75 o 
   8   5   3        0.96       15.67      5.53 o 
  -8   6   3      178.39      144.41     10.46 o 
  -7   6   3      762.41      832.35     34.37 o 
  -6   6   3     1911.12     1952.23     80.49 o 
  -5   6   3     1112.15     1192.43     52.37 o 
  -4   6   3       85.92       88.52      8.50 o 
  -3   6   3     2458.12     2542.81    110.66 o 
  -2   6   3      482.04      511.58     20.34 o 
  -1   6   3     4761.79     5330.00    256.55 o 
   0   6   3     9277.74    10073.32    482.73 o 
   1   6   3      971.67      862.04     36.97 o 
   2   6   3      760.65      674.91     34.79 o 
   3   6   3     1562.25     1665.57     87.41 o 
   4   6   3     1022.31      951.70    164.57 o 
   5   6   3       19.51       47.29      5.88 o 
   6   6   3      451.01      448.22     21.99 o 
   7   6   3      125.51      108.06      7.66 o 
   8   6   3      557.07      539.65     51.83 o 
  -8   7   3       14.96       23.31      4.23 o 
  -7   7   3       23.90       34.32      4.26 o 
  -6   7   3      702.22      631.31     25.57 o 
  -5   7   3      647.24      726.07     28.84 o 
  -4   7   3        2.32        3.19      3.97 o 
  -3   7   3      253.59      287.69     16.00 o 
  -2   7   3        1.69       10.04      2.66 o 
  -1   7   3     6672.78     7780.70    388.69 o 
   0   7   3     3572.84     4219.51    198.07 o 
   1   7   3     2184.61     2308.21    105.88 o 
   2   7   3       13.55        7.32      5.17 o 
   3   7   3       28.11       39.26     10.60 o 
   4   7   3      162.67      141.37     20.82 o 
   5   7   3        0.13       12.88      5.76 o 
   6   7   3       52.85       36.34      4.89 o 
   7   7   3       14.28       20.81      4.40 o 
   8   7   3      102.56      145.57     13.13 o 
  -8   8   3      410.59      373.09     23.22 o 
  -7   8   3     4745.21     4682.25    205.07 o 
  -6   8   3       46.51       36.09      4.04 o 
  -5   8   3     1237.10     1281.64     48.00 o 
  -4   8   3      327.17      331.49     20.80 o 
  -3   8   3       37.43       50.66      5.45 o 
  -2   8   3       37.20       44.30      3.85 o 
  -1   8   3      202.04      208.52     29.34 o 
   0   8   3     4128.51     4480.80    206.51 o 
   1   8   3     2732.63     2575.31    119.88 o 
   2   8   3     1638.50     1475.04     64.89 o 
   3   8   3     1205.21      842.90     58.95 o 
   4   8   3       88.58       74.11     25.07 o 
   5   8   3      763.39      665.29     54.84 o 
   6   8   3       52.59       47.09      5.67 o 
   7   8   3       68.91       84.97      7.23 o 
   8   8   3     1017.07     1163.59     81.87 o 
  -8   9   3     1446.28     1470.56     76.06 o 
  -7   9   3      324.04      331.94     15.55 o 
  -6   9   3      364.00      350.72     19.95 o 
  -5   9   3     4420.98     4243.74    147.10 o 
  -4   9   3     2934.58     2786.42    137.22 o 
  -3   9   3     2599.91     2371.06    102.90 o 
  -2   9   3     4761.15     4294.92    186.51 o 
  -1   9   3      891.74      971.36     45.12 o 
   0   9   3    11989.45    12497.35    550.96 o 
   1   9   3     1236.00     1479.06     65.30 o 
   2   9   3      981.15      856.35     39.81 o 
   3   9   3     4248.74     3999.23    260.99 o 
   4   9   3      945.52      755.90    145.53 o 
   5   9   3     2349.35     2553.77    107.54 o 
   6   9   3     2739.11     2765.75    134.74 o 
   7   9   3       16.04       17.26      4.51 o 
   8   9   3      203.34      216.97     15.29 o 
  -8  10   3      115.30      125.41      8.96 o 
  -7  10   3      335.55      309.82     19.91 o 
  -6  10   3      634.15      610.47     26.42 o 
  -5  10   3     1882.14     1921.47     71.12 o 
  -4  10   3      120.73      102.88     11.90 o 
  -3  10   3      371.37      376.51     20.57 o 
  -2  10   3     2805.75     2755.56    136.51 o 
  -1  10   3      637.47      755.42     35.33 o 
   0  10   3     6611.20     7074.58    271.95 o 
   1  10   3     9584.35    10096.85    435.23 o 
   2  10   3      655.43      617.53     30.65 o 
   3  10   3     3440.40     3179.42    178.26 o 
   4  10   3        5.77        8.91     11.40 o 
   5  10   3        5.71        5.66      7.42 o 
   6  10   3      136.75      135.14     10.27 o 
   7  10   3       22.17       26.57      4.95 o 
   8  10   3      964.14     1044.17     64.48 o 
  -8  11   3       62.60       56.56      6.27 o 
  -7  11   3       32.32       39.64      4.94 o 
  -6  11   3      234.91      239.77     18.78 o 
  -5  11   3        2.42        8.24      4.33 o 
  -4  11   3      182.53      160.53      9.03 o 
  -3  11   3        7.34       11.14      7.11 o 
  -2  11   3      306.12      302.33     19.26 o 
  -1  11   3     1805.14     1716.76     76.87 o 
   0  11   3       96.85      125.93     13.59 o 
   1  11   3      149.65      206.09     24.78 o 
   2  11   3     3179.81     3112.94    157.02 o 
   3  11   3        4.39       13.26      7.41 o 
   4  11   3       74.59       90.59     16.41 o 
   5  11   3        3.48        0.84      4.23 o 
   6  11   3      130.19      127.68      9.95 o 
   7  11   3      148.63      153.85     10.98 o 
   8  11   3        3.92        5.83      3.89 o 
  -8  12   3      232.82      231.20     13.55 o 
  -7  12   3      206.38      240.73     12.27 o 
  -6  12   3      694.77      636.87     26.07 o 
  -5  12   3      706.65      702.81     26.97 o 
  -4  12   3      510.26      517.01     24.35 o 
  -3  12   3     1257.38     1237.68     53.43 o 
  -2  12   3     2688.54     2794.01    123.28 o 
  -1  12   3     5047.68     5174.58    220.19 o 
   0  12   3     3796.07     4148.56    193.63 o 
   1  12   3     3740.07     4165.54    215.43 o 
   2  12   3     1116.22     1071.23     54.88 o 
   3  12   3       54.21       48.29     13.35 o 
   4  12   3      651.69      630.19     38.87 o 
   5  12   3       84.48       84.22      7.70 o 
   6  12   3      228.47      244.91     15.58 o 
   7  12   3      214.57      240.09     15.34 o 
   8  12   3      136.11      162.60     11.65 o 
  -8  13   3      527.13      503.63     25.06 o 
  -7  13   3      241.44      240.33     12.13 o 
  -6  13   3      143.99      149.01     14.10 o 
  -5  13   3      684.35      633.10     26.77 o 
  -4  13   3       74.34       87.94      5.09 o 
  -3  13   3       73.36       51.14      8.83 o 
  -2  13   3      298.67      330.67     22.41 o 
  -1  13   3     7312.09     8044.06    341.04 o 
   0  13   3     1575.91     1636.96     74.68 o 
   1  13   3     1439.96     1672.13     69.88 o 
   2  13   3        7.26       -0.82      4.35 o 
   3  13   3      171.78      155.77     24.03 o 
   4  13   3      409.77      384.27     22.29 o 
   5  13   3        1.39        3.09      3.68 o 
   6  13   3      739.79      742.59     41.34 o 
   7  13   3       53.10       55.03      5.83 o 
   8  13   3       14.19       20.73      4.02 o 
  -8  14   3      552.27      514.90     27.82 o 
  -7  14   3     1666.41     1617.90     73.07 o 
  -6  14   3       80.19       71.65      6.91 o 
  -5  14   3      299.64      301.22     15.88 o 
  -4  14   3       46.57       30.83      4.26 o 
  -3  14   3      138.63      134.53     16.31 o 
  -2  14   3        7.21       14.14      5.08 o 
  -1  14   3     2342.96     2364.48     97.59 o 
   0  14   3      364.82      362.79     18.44 o 
   1  14   3       47.13       29.61      8.27 o 
   2  14   3      239.09      287.86     23.65 o 
   3  14   3      882.98      753.82     38.84 o 
   4  14   3      197.42      194.73     18.08 o 
   5  14   3      423.59      408.29     20.11 o 
   6  14   3      749.77      779.39     42.96 o 
   7  14   3       48.99       58.13      5.93 o 
  -7  15   3       15.98       31.76     10.79 o 
  -6  15   3      220.72      230.13     16.13 o 
  -5  15   3     4176.71     4262.61    155.50 o 
  -4  15   3       22.94       30.60      6.56 o 
  -3  15   3      257.27      233.03     14.57 o 
  -2  15   3     1020.15      828.09     53.89 o 
  -1  15   3     3133.72     3286.48    155.74 o 
   0  15   3       20.50       31.61      7.21 o 
   1  15   3      966.66     1019.69     49.23 o 
   2  15   3       41.52       40.10      7.84 o 
   3  15   3      388.90      354.60     21.29 o 
   4  15   3        0.65        4.67      3.61 o 
   5  15   3      159.63      176.68     10.93 o 
   6  15   3     1380.33     1479.20     80.86 o 
   7  15   3      208.12      208.57     12.99 o 
  -7  16   3      362.80      360.72     19.85 o 
  -6  16   3     2156.24     2092.09     98.14 o 
  -5  16   3     1131.51     1121.38     45.29 o 
  -4  16   3      193.74      185.99      9.13 o 
  -3  16   3       74.02       87.13      7.07 o 
  -2  16   3      530.56      512.22     20.88 o 
  -1  16   3       54.60       45.40      7.58 o 
   0  16   3     1923.98     1936.26     97.99 o 
   1  16   3     3780.83     3675.20    160.60 o 
   2  16   3     2600.51     2426.15    106.20 o 
   3  16   3     3424.94     3068.76    121.76 o 
   4  16   3      148.75      145.66      9.19 o 
   5  16   3      242.67      266.40     14.63 o 
   6  16   3      209.38      204.39     15.27 o 
   7  16   3       54.82       65.18      6.01 o 
  -7  17   3      267.39      260.22     15.65 o 
  -6  17   3     1104.14     1108.17     44.64 o 
  -5  17   3       63.92       72.49      7.35 o 
  -4  17   3     1213.67     1140.00     46.24 o 
  -3  17   3      771.74      632.15     24.83 o 
  -2  17   3     1245.44     1258.45     40.16 o 
  -1  17   3       73.16       87.11      8.10 o 
   0  17   3      892.18      763.11     64.25 o 
   1  17   3        7.28       16.22      3.61 o 
   2  17   3       25.48       32.64      5.98 o 
   3  17   3     3251.56     2944.44    110.87 o 
   4  17   3     1576.73     1616.07     77.41 o 
   5  17   3     3676.97     3679.42    177.85 o 
   6  17   3     1242.88     1199.68     72.61 o 
   7  17   3        4.85        8.53      3.66 o 
  -7  18   3      413.97      401.38     19.06 o 
  -6  18   3      118.52      101.19      8.28 o 
  -5  18   3       64.40       70.98      4.98 o 
  -4  18   3      719.35      661.16     29.37 o 
  -3  18   3        4.65       26.48      3.18 o 
  -2  18   3       78.88       75.01      7.43 o 
  -1  18   3       24.00       36.24      3.95 o 
   0  18   3      183.92      204.13     14.88 o 
   1  18   3       59.22       51.93      5.92 o 
   2  18   3        1.89        5.40      5.87 o 
   3  18   3     1108.74     1203.59     50.83 o 
   4  18   3        7.10       15.74      4.87 o 
   5  18   3      111.53      128.90      9.22 o 
   6  18   3        9.57        8.01      4.22 o 
   7  18   3      673.08      712.21     42.72 o 
  -7  19   3      111.22      107.07      7.92 o 
  -6  19   3     1044.97     1096.75     48.51 o 
  -5  19   3     1221.62     1292.28     53.57 o 
  -4  19   3     2688.01     2802.91    107.98 o 
  -3  19   3     2524.04     2268.36     84.65 o 
  -2  19   3     1954.89     1823.94     59.95 o 
  -1  19   3      394.06      369.23     25.79 o 
   0  19   3     3633.06     3557.42    119.84 o 
   1  19   3     1929.53     1914.36     66.37 o 
   2  19   3        8.62       14.06      6.36 o 
   3  19   3     2797.54     2809.30    114.88 o 
   4  19   3     1352.53     1243.31     65.31 o 
   5  19   3     1595.68     1720.08     89.67 o 
   6  19   3     2022.16     1970.45    113.87 o 
  -6  20   3      651.70      614.73     30.60 o 
  -5  20   3      239.04      245.40     17.86 o 
  -4  20   3      207.11      179.10     12.92 o 
  -3  20   3       18.58        8.84      3.89 o 
  -2  20   3      221.97      207.40      8.55 o 
  -1  20   3      281.04      277.58     19.16 o 
   0  20   3     3963.79     3907.78    139.15 o 
   1  20   3     2305.62     2149.66     76.14 o 
   2  20   3      989.87      916.19     35.67 o 
   3  20   3       29.76       34.79      3.75 o 
   4  20   3      580.03      577.43     28.91 o 
   5  20   3        6.22        8.37      3.60 o 
   6  20   3       54.26       76.18      6.71 o 
  -6  21   3       78.90       62.53      4.97 o 
  -5  21   3      205.54      204.73      9.89 o 
  -4  21   3     1399.13     1256.05     53.88 o 
  -3  21   3      201.60      255.93     11.51 o 
  -2  21   3     3299.16     3259.85    125.44 o 
  -1  21   3       45.41       56.71      4.29 o 
   0  21   3      282.18      286.86     14.10 o 
   1  21   3      709.76      692.65     27.27 o 
   2  21   3       15.35       21.18      3.01 o 
   3  21   3      214.04      241.70     11.42 o 
   4  21   3      507.20      567.78     30.46 o 
   5  21   3      346.54      347.02     19.74 o 
   6  21   3      291.72      286.35     17.60 o 
  -6  22   3      118.66      119.55      7.88 o 
  -5  22   3       26.42       20.47      3.62 o 
  -4  22   3      930.52      864.50     36.03 o 
  -3  22   3     2390.03     2229.87     85.43 o 
  -2  22   3       55.98       61.06      4.19 o 
  -1  22   3      464.82      489.60     19.93 o 
   0  22   3       56.86       63.23      5.64 o 
   1  22   3      173.87      186.11      8.33 o 
   2  22   3        0.72        1.67      2.50 o 
   3  22   3     1105.24     1186.95     61.99 o 
   4  22   3     2505.83     2452.66    127.64 o 
   5  22   3      149.87      168.56     14.99 o 
   6  22   3      146.84      129.58      9.87 o 
  -6  23   3      573.66      564.30     34.26 o 
  -5  23   3      178.59      186.09      9.74 o 
  -4  23   3      466.18      439.40     20.25 o 
  -3  23   3        6.88        8.22      2.72 o 
  -2  23   3      200.61      227.27      9.27 o 
  -1  23   3      199.46      195.30      8.55 o 
   0  23   3      128.60      122.46      5.54 o 
   1  23   3       11.29       11.67      3.05 o 
   2  23   3      114.97      119.31      6.31 o 
   3  23   3      673.91      686.04     33.11 o 
   4  23   3       96.98      125.63      8.71 o 
   5  23   3      186.92      187.61     11.14 o 
  -5  24   3      549.16      626.49     38.68 o 
  -4  24   3      102.19       93.17     10.91 o 
  -3  24   3      340.36      337.87     14.35 o 
  -2  24   3       48.57       55.05      3.91 o 
  -1  24   3       29.68       29.73      3.13 o 
   0  24   3       51.73       47.11      3.45 o 
   1  24   3      464.55      494.29     20.09 o 
   2  24   3      744.42      661.28     26.41 o 
   3  24   3      342.71      334.90     17.17 o 
   4  24   3       35.08       39.15      4.26 o 
   5  24   3       75.05       82.32      5.96 o 
  -5  25   3        0.27       11.37      3.00 o 
  -4  25   3        3.93       20.67      3.75 o 
  -3  25   3      117.43      134.63      9.07 o 
  -2  25   3       42.13       46.99      3.85 o 
  -1  25   3      258.11      283.62     12.13 o 
   0  25   3       94.42      101.10      5.12 o 
   1  25   3      192.89      212.44     10.06 o 
   2  25   3       37.05       35.98      3.48 o 
   3  25   3      193.92      207.42     12.46 o 
   4  25   3      628.40      669.80     38.54 o 
   5  25   3      595.83      598.60     31.35 o 
  -5  26   3     1002.05     1086.38     74.34 o 
  -4  26   3     1167.15     1135.43     66.94 o 
  -3  26   3      320.82      349.52     22.79 o 
  -2  26   3       76.64      105.68      5.45 o 
  -1  26   3      430.79      462.36     21.30 o 
   0  26   3     1605.73     1599.66     62.09 o 
   1  26   3     3087.41     2919.95    127.83 o 
   2  26   3      145.63      157.72      7.98 o 
   3  26   3     1287.26     1301.03     71.19 o 
   4  26   3      195.53      207.55     13.13 o 
  -4  27   3      738.15      711.14     88.37 o 
  -3  27   3      883.11      924.10     47.55 o 
  -2  27   3     2625.78     2594.26    130.21 o 
  -1  27   3      177.30      209.31      9.31 o 
   0  27   3     1574.67     1562.64     64.04 o 
   1  27   3      251.73      280.94     13.57 o 
   2  27   3       20.13       29.28      3.45 o 
   3  27   3      406.02      421.52     22.53 o 
   4  27   3       75.55       80.64      6.18 o 
  -4  28   3      274.58      308.98     21.28 o 
  -3  28   3      274.65      282.40     21.42 o 
  -2  28   3      374.40      377.39     20.17 o 
  -1  28   3      200.05      200.98     10.50 o 
   0  28   3     2400.90     2452.71    160.64 o 
   1  28   3      655.95      647.64     30.96 o 
   2  28   3      769.66      803.04     38.18 o 
   3  28   3       67.45       85.07      5.96 o 
  -3  29   3       14.60       27.93      3.66 o 
  -2  29   3      109.93      118.91      7.52 o 
  -1  29   3       23.41       13.03      2.77 o 
   0  29   3       78.07       82.01      6.06 o 
   1  29   3      468.82      468.26     22.34 o 
   2  29   3      301.07      302.52     14.70 o 
   3  29   3      115.82      129.34      8.75 o 
  -2  30   3      425.41      423.19     25.15 o 
  -1  30   3      190.17      224.15     13.46 o 
   0  30   3       33.62       48.95      4.83 o 
   1  30   3      173.68      173.58     10.17 o 
   2  30   3       12.59       14.45      2.99 o 
   0  31   3     1029.80     1315.48     87.59 o 
  -8   0   4      433.45      448.15     48.51 o 
  -7   0   4       10.22       22.17      5.56 o 
  -6   0   4        3.07        7.20      4.68 o 
  -5   0   4       22.42       24.89     11.02 o 
  -4   0   4     4153.92     4543.16    266.63 o 
  -3   0   4     1360.56     1187.23     73.96 o 
  -2   0   4     7647.06     8823.53    452.40 o 
  -1   0   4    29173.04    30766.90   1712.20 o 
   0   0   4      415.52      548.67     37.14 o 
   1   0   4      821.08      750.09     63.72 o 
   2   0   4     9862.92    11037.89    665.40 o 
   3   0   4       63.90      106.53     29.18 o 
   4   0   4     6439.32     3279.39    831.10 o 
   5   0   4      338.77      314.52     53.89 o 
   6   0   4      454.97      417.66     41.99 o 
   7   0   4      796.78      752.58     72.21 o 
   8   0   4      796.25      911.93     86.16 o 
  -8   1   4      332.82      321.66     19.66 o 
  -7   1   4       90.90       98.67      7.29 o 
  -6   1   4     1589.51     1558.44     72.18 o 
  -5   1   4      376.61      362.19     15.48 o 
  -4   1   4        8.94       17.29      4.47 o 
  -3   1   4      136.58      123.00     12.89 o 
  -2   1   4     1117.27     1156.18     43.41 o 
  -1   1   4       80.16       71.27      6.59 o 
   0   1   4     2907.57     3458.11    151.30 o 
   1   1   4      320.99      422.30     40.33 o 
   2   1   4    10037.92    11246.50    612.40 o 
   3   1   4      493.27      496.58     52.48 o 
   4   1   4      403.93      317.07     40.96 o 
   5   1   4      104.23       87.50      9.16 o 
   6   1   4      797.66      726.33     48.66 o 
   7   1   4      274.00      300.57     22.38 o 
   8   1   4       58.01       68.79     11.21 o 
  -8   2   4       13.46       11.87      3.79 o 
  -7   2   4      928.41      892.13     42.01 o 
  -6   2   4        4.96        7.90      3.43 o 
  -5   2   4      136.09      130.10      7.45 o 
  -4   2   4     1433.13     1314.05     62.52 o 
  -3   2   4      429.92      536.68     35.69 o 
  -2   2   4      224.64      142.10      7.41 o 
  -1   2   4     1184.74     1351.76     54.39 o 
   0   2   4       16.33       16.63      2.87 o 
   1   2   4      433.94      509.03     33.72 o 
   2   2   4     1772.42     1929.35     91.08 o 
   3   2   4     5347.89     5773.66    340.50 o 
   4   2   4     7733.65     4281.03    873.18 o 
   5   2   4      953.35      898.38     46.86 o 
   6   2   4     1126.09     1109.20     87.06 o 
   7   2   4      200.17      196.57     24.36 o 
   8   2   4        0.14        3.40      4.85 o 
  -8   3   4        1.65        4.58      3.60 o 
  -7   3   4      588.26      525.78     29.75 o 
  -6   3   4      913.44      967.17     42.77 o 
  -5   3   4     1674.86     1732.75     59.73 o 
  -4   3   4     2377.16     2347.14    106.42 o 
  -3   3   4      873.15      874.09     39.69 o 
  -2   3   4      154.80      160.97      8.14 o 
  -1   3   4       27.67       33.01      3.93 o 
   0   3   4       50.58       59.01      5.32 o 
   1   3   4       31.25       18.18      4.51 o 
   2   3   4      132.79      138.29     12.77 o 
   3   3   4     1445.02     1536.10     98.72 o 
   4   3   4       66.45       75.27     15.89 o 
   5   3   4      522.31      436.20     40.07 o 
   6   3   4       74.50       76.63      7.80 o 
   7   3   4        0.21        4.22      5.27 o 
   8   3   4      637.91      635.33     42.14 o 
  -8   4   4      113.38       82.20     15.70 o 
  -7   4   4      387.77      367.45     17.91 o 
  -6   4   4      175.92      162.83      9.26 o 
  -5   4   4      285.79      291.48     11.80 o 
  -4   4   4      760.21      819.00     41.43 o 
  -3   4   4      327.91      356.05     29.00 o 
  -2   4   4        1.93        4.25      3.66 o 
  -1   4   4      187.95      193.74     11.99 o 
   0   4   4      160.16      235.36     17.24 o 
   1   4   4      186.59      171.53     16.16 o 
   2   4   4     1079.20     1182.97     56.21 o 
   3   4   4     2593.51     2884.61    176.44 o 
   4   4   4     1678.39      679.58    229.98 o 
   5   4   4      288.58      275.08     23.10 o 
   6   4   4      724.96      707.46     42.41 o 
   7   4   4       28.13       37.06     10.38 o 
   8   4   4        8.66       15.53      5.33 o 
  -8   5   4      134.36      133.31      9.78 o 
  -7   5   4       10.07       11.72      4.64 o 
  -6   5   4      705.93      647.09     27.34 o 
  -5   5   4      684.58      696.71     24.83 o 
  -4   5   4       58.35       63.13     18.19 o 
  -3   5   4      295.03      253.88     19.70 o 
  -2   5   4      954.86      894.43     34.71 o 
  -1   5   4    13695.55    15124.65    626.13 o 
   0   5   4     1723.69     1885.20     87.45 o 
   1   5   4     5895.29     5819.78    285.60 o 
   2   5   4        7.68        7.55      5.02 o 
   3   5   4     4149.06     4290.20    233.82 o 
   4   5   4      205.53      117.27     30.96 o 
   5   5   4     1200.38     1127.72     73.14 o 
   6   5   4     1361.34     1330.97     78.45 o 
   7   5   4      404.17      442.90     27.21 o 
   8   5   4     1955.73     2012.84    151.31 o 
  -8   6   4        3.01        6.61      5.13 o 
  -7   6   4     3693.38     3665.59    156.69 o 
  -6   6   4      274.45      285.58     13.09 o 
  -5   6   4       79.11       70.64      5.12 o 
  -4   6   4     5120.04     4898.72    237.06 o 
  -3   6   4      670.22      776.52     37.60 o 
  -2   6   4     3030.19     3166.99    115.81 o 
  -1   6   4       10.94       24.18      7.65 o 
   0   6   4     2613.87     2850.03    140.40 o 
   1   6   4        9.41       12.07      4.07 o 
   2   6   4      892.36     1124.12     59.42 o 
   3   6   4        5.66       28.33     13.38 o 
   4   6   4     6667.72     6230.23    501.05 o 
   5   6   4      507.61      458.92     53.75 o 
   6   6   4       82.83       85.79      8.96 o 
   7   6   4      972.52      936.52     55.46 o 
   8   6   4      169.76      169.96     16.14 o 
  -8   7   4     1121.72     1042.62     59.14 o 
  -7   7   4     2864.48     3026.88    138.84 o 
  -6   7   4     4019.09     3976.25    159.17 o 
  -5   7   4       40.41       36.98      4.24 o 
  -4   7   4     1489.64     1511.36     77.42 o 
  -3   7   4        7.20       23.04      5.17 o 
  -2   7   4      162.73      228.25     14.23 o 
  -1   7   4     1782.28     1821.00     75.00 o 
   0   7   4     3804.39     3920.75    201.00 o 
   1   7   4     5266.99     5474.11    273.58 o 
   2   7   4     2290.32     2232.55    110.32 o 
   3   7   4     1083.54     1065.51    115.90 o 
   4   7   4      630.44      482.40     61.12 o 
   5   7   4      436.94      372.32     30.73 o 
   6   7   4     1895.98     1698.46    104.17 o 
   7   7   4       11.70       13.12      4.79 o 
   8   7   4        0.28        3.03      5.70 o 
  -8   8   4      269.87      216.66     17.09 o 
  -7   8   4      788.63      792.76     34.69 o 
  -6   8   4      895.43      981.55     39.02 o 
  -5   8   4      605.52      652.57     39.71 o 
  -4   8   4       23.17       33.81      6.95 o 
  -3   8   4     2883.78     3076.82    131.31 o 
  -2   8   4      196.47      195.36     21.06 o 
  -1   8   4     5073.51     5290.61    278.98 o 
   0   8   4      619.97      607.99     38.77 o 
   1   8   4     2939.69     3103.00    152.57 o 
   2   8   4      296.13      327.14     33.67 o 
   3   8   4     1878.28     1886.13    144.49 o 
   4   8   4      714.47      617.73     70.60 o 
   5   8   4      606.75      584.61     31.33 o 
   6   8   4     1059.70     1043.74     61.84 o 
   7   8   4      812.94      836.99     45.66 o 
   8   8   4       24.05       24.41      6.48 o 
  -8   9   4       43.82       39.02      4.50 o 
  -7   9   4      335.89      334.88     15.13 o 
  -6   9   4       28.73       33.87      4.16 o 
  -5   9   4       45.96       34.33      8.17 o 
  -4   9   4      485.29      515.39     34.11 o 
  -3   9   4      708.57      697.52     34.13 o 
  -2   9   4       12.48       31.42      4.19 o 
  -1   9   4      189.45      188.64     20.25 o 
   0   9   4     1622.89     1918.29     80.60 o 
   1   9   4       14.69        8.67      5.54 o 
   2   9   4      228.68      164.47     18.17 o 
   3   9   4      950.53      928.61     75.87 o 
   4   9   4     1128.09     1055.25     56.90 o 
   5   9   4       32.27       43.76      6.16 o 
   6   9   4        8.56       13.06      4.26 o 
   7   9   4      283.93      288.19     19.11 o 
   8   9   4       18.13       14.49      5.66 o 
  -8  10   4       19.58       15.69      3.78 o 
  -7  10   4      432.10      413.35     18.11 o 
  -6  10   4      449.16      456.73     19.90 o 
  -5  10   4     5962.88     6146.99    244.13 o 
  -4  10   4      971.27      964.45     39.62 o 
  -3  10   4     8140.71     7976.35    341.04 o 
  -2  10   4     3515.02     3474.74    153.76 o 
  -1  10   4      858.64      759.10     43.84 o 
   0  10   4     1007.63     1354.66     61.38 o 
   1  10   4      972.49      847.11     39.35 o 
   2  10   4     2072.90     2243.07    127.19 o 
   3  10   4     1228.13     1328.68    131.18 o 
   4  10   4      168.51      152.79     12.51 o 
   5  10   4      274.56      260.26     17.16 o 
   6  10   4      644.03      668.65     38.69 o 
   7  10   4     2251.91     2139.73    128.35 o 
   8  10   4      122.47      126.75     11.55 o 
  -8  11   4      350.78      321.61     17.03 o 
  -7  11   4        7.02       10.63      3.71 o 
  -6  11   4     3494.04     3438.19    138.93 o 
  -5  11   4     1085.06     1074.45     41.83 o 
  -4  11   4        8.92       20.10      4.41 o 
  -3  11   4     1027.72      940.52     46.19 o 
  -2  11   4      107.07       70.01     10.72 o 
  -1  11   4     1103.19      943.20     60.19 o 
   0  11   4      726.17      805.65     36.73 o 
   1  11   4     3216.88     3268.62    142.08 o 
   2  11   4     6593.92     6277.85    344.93 o 
   3  11   4      147.52      206.55     22.22 o 
   4  11   4      679.75      605.04     45.72 o 
   5  11   4       75.93       78.37      7.17 o 
   6  11   4      333.81      309.79     17.61 o 
   7  11   4       11.85       11.38      4.35 o 
   8  11   4      320.12      327.26     25.34 o 
  -8  12   4        6.51        6.88      3.44 o 
  -7  12   4      158.19      134.27     14.38 o 
  -6  12   4     1463.69     1493.41     58.54 o 
  -5  12   4      896.58      950.60     40.86 o 
  -4  12   4     5794.58     5644.18    191.33 o 
  -3  12   4     4024.21     3767.14    171.48 o 
  -2  12   4     6103.09     6231.56    286.96 o 
  -1  12   4      592.70      620.42     28.87 o 
   0  12   4     2379.09     2479.48    105.75 o 
   1  12   4     1645.95     1447.62     65.18 o 
   2  12   4     2206.08     2043.11    124.96 o 
   3  12   4     1763.12     1656.27    146.58 o 
   4  12   4     1196.02     1114.45     80.29 o 
   5  12   4      161.09      162.13     11.08 o 
   6  12   4       66.39       79.60     10.13 o 
   7  12   4      393.23      431.08     27.58 o 
  -8  13   4      378.34      367.15     19.88 o 
  -7  13   4     1095.36      954.45     47.00 o 
  -6  13   4       38.42       38.94      4.60 o 
  -5  13   4      330.30      343.16     16.18 o 
  -4  13   4      256.13      246.70     26.21 o 
  -3  13   4      367.71      367.86     14.36 o 
  -2  13   4     7877.05     7821.50    415.20 o 
  -1  13   4     2206.98     2203.40     90.80 o 
   0  13   4      189.52      140.77     17.63 o 
   1  13   4      258.97      182.76     19.27 o 
   2  13   4        7.17       24.07      7.88 o 
   3  13   4       34.14       33.17      6.03 o 
   4  13   4       47.25       49.42      7.12 o 
   5  13   4       21.68       20.76      4.16 o 
   6  13   4     1917.10     1798.00     96.59 o 
   7  13   4      794.25      819.66     50.21 o 
  -7  14   4      199.72      196.60     12.74 o 
  -6  14   4      355.69      334.38     20.94 o 
  -5  14   4     1157.96     1145.79     46.23 o 
  -4  14   4     1324.07     1215.65     43.66 o 
  -3  14   4      172.71      202.97     10.67 o 
  -2  14   4       37.68       31.85      8.51 o 
  -1  14   4       36.70       75.38     11.14 o 
   0  14   4       26.31       35.73      8.94 o 
   1  14   4     2936.92     2676.11    122.07 o 
   2  14   4      101.21      113.33     16.11 o 
   3  14   4     1114.40     1038.74     46.04 o 
   4  14   4      619.47      601.23     32.55 o 
   5  14   4       50.84       64.91      7.74 o 
   6  14   4       34.92       43.08      5.56 o 
   7  14   4        1.80        7.69      3.81 o 
  -7  15   4      951.75      967.05     47.26 o 
  -6  15   4      232.43      207.41     17.07 o 
  -5  15   4     1503.06     1517.67     63.70 o 
  -4  15   4        3.11       11.60      3.53 o 
  -3  15   4      835.03      773.88     30.51 o 
  -2  15   4      916.08      940.73     52.12 o 
  -1  15   4      328.57      372.11     29.26 o 
   0  15   4        4.54       22.45      7.89 o 
   1  15   4        1.63        8.27      6.85 o 
   2  15   4      598.00      573.54     26.28 o 
   3  15   4      401.59      351.28     26.40 o 
   4  15   4      394.09      381.44     21.64 o 
   5  15   4       32.23       36.51      4.75 o 
   6  15   4     1525.05     1516.18     81.99 o 
   7  15   4      457.68      489.08     30.84 o 
  -7  16   4     2159.78     2031.83     89.81 o 
  -6  16   4      138.05      133.88     10.29 o 
  -5  16   4     1061.54     1019.62     41.74 o 
  -4  16   4     1185.31     1090.23     45.94 o 
  -3  16   4        0.84        9.47      4.82 o 
  -2  16   4      499.14      524.07     17.05 o 
  -1  16   4       44.25       42.30      5.62 o 
   0  16   4      121.00      112.66     10.76 o 
   1  16   4      711.02      717.92     28.60 o 
   2  16   4      334.10      298.08     14.02 o 
   3  16   4      267.77      237.49     17.42 o 
   4  16   4     2134.95     2215.45    113.00 o 
   5  16   4      403.27      422.58     23.96 o 
   6  16   4       10.17       10.09      4.33 o 
   7  16   4      236.06      235.81     17.79 o 
  -7  17   4      341.82      336.79     18.21 o 
  -6  17   4     1270.75     1279.16     61.52 o 
  -5  17   4      460.72      449.26     18.09 o 
  -4  17   4      521.75      576.05     25.61 o 
  -3  17   4       80.98       93.02      5.12 o 
  -2  17   4       55.86       62.32      4.14 o 
  -1  17   4     1400.24     1309.81     40.92 o 
   0  17   4       76.44       82.03      5.08 o 
   1  17   4     1749.53     1595.11     53.56 o 
   2  17   4     1580.28     1538.69     52.28 o 
   3  17   4      551.06      570.31     30.61 o 
   4  17   4        2.62        2.78      5.78 o 
   5  17   4      984.18      982.11     51.12 o 
   6  17   4      340.17      335.02     24.89 o 
   7  17   4      774.94      830.12     67.79 o 
  -7  18   4        4.88       11.01      3.34 o 
  -6  18   4        8.17        8.70      4.14 o 
  -5  18   4      237.67      232.48     11.16 o 
  -4  18   4     1161.56     1094.09     51.82 o 
  -3  18   4     2909.24     2816.86    104.55 o 
  -2  18   4      397.23      377.35     18.72 o 
  -1  18   4     1655.94     1450.20     48.93 o 
   0  18   4      514.33      524.52     34.75 o 
   1  18   4      531.52      514.18     21.70 o 
   2  18   4      109.64      103.15      6.91 o 
   3  18   4       11.83       18.29      3.30 o 
   4  18   4      832.57      799.72     43.20 o 
   5  18   4       10.96       18.77      3.99 o 
   6  18   4      581.57      531.02     37.97 o 
  -6  19   4     1641.38     1704.88     90.09 o 
  -5  19   4      223.80      251.09     14.50 o 
  -4  19   4      140.60      148.62      8.44 o 
  -3  19   4        2.53       14.27      2.86 o 
  -2  19   4       30.69       29.99      3.04 o 
  -1  19   4     2698.71     2490.73     83.80 o 
   0  19   4       13.05       16.98      5.96 o 
   1  19   4     1570.18     1542.95     53.06 o 
   2  19   4      258.55      244.74     10.83 o 
   3  19   4      673.43      632.69     36.33 o 
   4  19   4      121.68      117.91      8.67 o 
   5  19   4     1095.31     1137.28     65.84 o 
   6  19   4      347.78      348.30     25.46 o 
  -6  20   4     1213.06     1274.24     68.44 o 
  -5  20   4      213.99      193.94     15.24 o 
  -4  20   4     2008.87     2006.63     87.60 o 
  -3  20   4       93.68      116.62      6.11 o 
  -2  20   4      532.86      477.06     17.83 o 
  -1  20   4      153.55      140.05      6.78 o 
   0  20   4       11.52       15.65      3.17 o 
   1  20   4     1811.61     1776.15     74.87 o 
   2  20   4       30.65       39.01      3.50 o 
   3  20   4      106.99      101.49      6.45 o 
   4  20   4      104.30      100.14      7.74 o 
   5  20   4      382.10      393.86     27.96 o 
   6  20   4      223.21      210.81     15.99 o 
  -6  21   4      411.65      454.16     24.81 o 
  -5  21   4       15.58       13.97      3.58 o 
  -4  21   4       50.79       50.30      4.61 o 
  -3  21   4       55.28       46.50      3.91 o 
  -2  21   4     1059.35     1015.53     41.74 o 
  -1  21   4       38.31       49.50      4.52 o 
   0  21   4     1040.82     1016.47     37.75 o 
   1  21   4      461.51      394.90     15.42 o 
   2  21   4     1003.91      895.26     37.13 o 
   3  21   4       98.04       95.89      9.53 o 
   4  21   4      444.60      473.90     25.88 o 
   5  21   4        3.11        2.59      3.46 o 
   6  21   4        7.23       14.56      5.67 o 
  -6  22   4        5.94       14.06      3.10 o 
  -5  22   4        2.43        0.66      3.10 o 
  -4  22   4     1814.67     1756.70     83.30 o 
  -3  22   4       40.89       66.22      4.64 o 
  -2  22   4     2722.94     2505.85     91.91 o 
  -1  22   4      240.01      225.10     13.54 o 
   0  22   4       81.90       59.70      3.99 o 
   1  22   4       49.71       61.87      4.96 o 
   2  22   4     2736.53     2463.42    100.38 o 
   3  22   4      140.12      114.07      8.20 o 
   4  22   4     2539.87     2423.76    124.70 o 
   5  22   4     1204.32     1249.52     64.80 o 
  -5  23   4      190.50      186.83     11.34 o 
  -4  23   4       17.30       20.18      4.07 o 
  -3  23   4       72.18       85.49      4.97 o 
  -2  23   4     1103.62      961.94     38.01 o 
  -1  23   4      736.79      819.12     32.79 o 
   0  23   4        3.72        3.57      2.32 o 
   1  23   4      821.30      879.82     35.59 o 
   2  23   4       44.99       59.61      5.53 o 
   3  23   4        1.87        2.87      3.27 o 
   4  23   4       10.85       30.70      3.96 o 
   5  23   4      423.18      445.40     24.15 o 
  -5  24   4      104.55      132.39      8.85 o 
  -4  24   4     1068.36     1155.58     60.60 o 
  -3  24   4      596.76      581.74     23.20 o 
  -2  24   4        3.73       13.58      2.60 o 
  -1  24   4      118.06      144.24      7.19 o 
   0  24   4        1.30        4.43      2.41 o 
   1  24   4       48.03       43.09      3.68 o 
   2  24   4      399.56      384.90     15.90 o 
   3  24   4      677.29      733.29     37.60 o 
   4  24   4     4068.01     4137.95    231.36 o 
   5  24   4      125.16      144.33      8.81 o 
  -5  25   4       47.64       55.59      4.86 o 
  -4  25   4       32.24       43.30      4.45 o 
  -3  25   4       30.64       35.12      3.91 o 
  -2  25   4       22.25       28.32      3.02 o 
  -1  25   4      273.05      275.50     12.03 o 
   0  25   4      463.72      439.88     17.76 o 
   1  25   4      278.82      280.47     12.20 o 
   2  25   4     3521.25     3414.88    170.56 o 
   3  25   4      434.93      426.07     23.06 o 
   4  25   4      682.18      716.23     41.53 o 
  -4  26   4       14.60        9.80      2.87 o 
  -3  26   4      194.64      213.82     11.40 o 
  -2  26   4        0.42        6.42      2.85 o 
  -1  26   4     1496.25     1542.36     63.35 o 
   0  26   4      600.57      557.37     22.49 o 
   1  26   4       84.59       75.38      4.87 o 
   2  26   4      421.28      405.86     20.03 o 
   3  26   4      180.30      194.51     11.46 o 
   4  26   4      450.55      422.43     24.83 o 
  -4  27   4       82.61       68.35      5.53 o 
  -3  27   4        5.98       12.67      5.54 o 
  -2  27   4      236.17      241.95     12.61 o 
  -1  27   4       23.07       36.41      3.81 o 
   0  27   4       21.23       18.79      3.32 o 
   1  27   4       12.02        8.76      2.72 o 
   2  27   4      181.94      184.11     10.07 o 
   3  27   4      727.28      846.39     43.44 o 
  -3  28   4      557.62      636.36     36.62 o 
  -2  28   4       49.18       66.18      4.76 o 
  -1  28   4      971.53      905.60     42.45 o 
   0  28   4       83.64       87.88      6.48 o 
   1  28   4      546.26      586.81     30.37 o 
   2  28   4      167.51      156.47      8.58 o 
   3  28   4      900.91      924.36     52.45 o 
  -2  29   4      167.52      175.10     10.04 o 
  -1  29   4      265.38      282.97     15.51 o 
   0  29   4      327.66      345.40     20.86 o 
   1  29   4      524.24      588.03     27.61 o 
   2  29   4     1944.87     1870.10     86.72 o 
  -1  30   4       97.56      106.46      6.89 o 
   0  30   4       86.08       96.42      7.19 o 
   1  30   4      166.78      160.25     10.51 o 
  -8   1   5      156.35      142.82      9.96 o 
  -7   1   5       31.99       29.98      4.42 o 
  -6   1   5      813.23      855.85     37.90 o 
  -5   1   5       49.80       48.59      4.51 o 
  -4   1   5      466.66      465.58     27.43 o 
  -3   1   5     3105.27     3424.94    124.30 o 
  -2   1   5      588.98      772.58     32.73 o 
  -1   1   5      436.63      625.34     31.75 o 
   0   1   5     9034.44    10674.26    494.85 o 
   1   1   5     6653.05     7743.26    357.79 o 
   2   1   5     1121.59     1010.13     48.65 o 
   3   1   5     2396.33     2628.21    164.37 o 
   4   1   5        0.69        0.70      8.18 o 
   5   1   5       20.41       20.83      6.89 o 
   6   1   5      312.35      316.68     23.67 o 
   7   1   5      246.37      214.00     27.80 o 
   8   1   5       57.88       58.21      7.05 o 
  -8   2   5      461.01      429.76     25.10 o 
  -7   2   5       16.84       30.20      4.24 o 
  -6   2   5        2.60        8.62      3.50 o 
  -5   2   5      118.36      117.87      9.60 o 
  -4   2   5      191.58      190.94     19.63 o 
  -3   2   5     1149.08     1290.33     51.24 o 
  -2   2   5      236.99      208.02     12.98 o 
  -1   2   5     3436.85     3960.58    170.73 o 
   0   2   5     2403.45     2940.11    136.13 o 
   1   2   5      284.70      294.62     30.56 o 
   2   2   5      340.19      343.38     32.10 o 
   3   2   5        2.65       -7.96     11.62 o 
   4   2   5      879.87      877.60     48.16 o 
   5   2   5       14.09        4.84      5.45 o 
   6   2   5      214.41      204.03     16.27 o 
   7   2   5      843.32      800.88     53.52 o 
   8   2   5      595.01      629.15     42.14 o 
  -8   3   5      419.65      388.80     23.16 o 
  -7   3   5      553.17      563.78     26.99 o 
  -6   3   5     1564.93     1544.51     66.62 o 
  -5   3   5     1476.12     1428.50     54.23 o 
  -4   3   5       56.07       72.85     13.19 o 
  -3   3   5     7294.62     7823.44    300.10 o 
  -2   3   5     1712.30     2017.69     78.29 o 
  -1   3   5      194.90      143.90     13.96 o 
   0   3   5      243.67      265.56     27.27 o 
   1   3   5     1410.78     1821.63     91.10 o 
   2   3   5     2431.58     2410.45    121.86 o 
   3   3   5     1422.52     1205.11     83.19 o 
   4   3   5      777.11      838.86     70.62 o 
   5   3   5     3214.15     2976.06    169.45 o 
   6   3   5        1.61        2.08      4.50 o 
   7   3   5      164.41      167.14     14.06 o 
   8   3   5      240.56      234.16     17.52 o 
  -8   4   5     2852.51     2904.87    161.58 o 
  -7   4   5       76.63       81.69      8.82 o 
  -6   4   5     1074.96     1073.30     47.10 o 
  -5   4   5       96.32       80.45     11.07 o 
  -4   4   5      580.54      586.13     32.37 o 
  -3   4   5      138.00       96.50      7.81 o 
  -2   4   5     5808.36     6361.81    247.33 o 
  -1   4   5       10.74       14.36      3.67 o 
   0   4   5    15506.15    17833.43    991.12 o 
   1   4   5     1239.60     1357.45     66.62 o 
   2   4   5     1288.10     1175.71     61.77 o 
   3   4   5      470.31      454.97     93.38 o 
   4   4   5      188.88      180.23     28.71 o 
   5   4   5      377.67      356.44     22.91 o 
   6   4   5     4746.31     4468.68    302.43 o 
   7   4   5      224.28      218.67     19.78 o 
   8   4   5     2486.30     2531.60    163.23 o 
  -8   5   5      203.26      225.94     14.35 o 
  -7   5   5      320.61      302.77     21.99 o 
  -6   5   5      555.65      503.26     23.42 o 
  -5   5   5     1720.33     1699.56     58.20 o 
  -4   5   5      230.08      216.87     18.80 o 
  -3   5   5     1211.13     1127.56     47.00 o 
  -2   5   5      803.89      840.88     38.42 o 
  -1   5   5      544.24      581.35     38.23 o 
   0   5   5      123.61      125.26     14.20 o 
   1   5   5      235.52      244.06     34.72 o 
   2   5   5       25.57       31.86      5.16 o 
   3   5   5     1105.28      953.56    111.81 o 
   4   5   5      140.08      139.43     17.06 o 
   5   5   5     1962.16     1944.64    125.05 o 
   6   5   5     1711.58     1776.82    114.37 o 
   7   5   5       41.75       45.37      6.07 o 
   8   5   5      213.21      192.55     14.82 o 
  -8   6   5     1120.49     1109.49     62.80 o 
  -7   6   5      594.46      603.20     27.48 o 
  -6   6   5      428.26      398.46     17.24 o 
  -5   6   5     1070.02     1052.29     36.92 o 
  -4   6   5      453.72      480.12     24.67 o 
  -3   6   5      124.54      166.17     10.76 o 
  -2   6   5      375.15      427.46     21.49 o 
  -1   6   5      405.95      488.70     26.48 o 
   0   6   5     1939.00     2046.00    101.63 o 
   1   6   5      322.07      366.43     21.83 o 
   2   6   5      478.85      414.55     30.90 o 
   3   6   5       22.13       33.68     24.08 o 
   4   6   5       40.05       17.39      7.78 o 
   5   6   5     2726.11     2322.70    135.14 o 
   6   6   5      339.77      319.17     21.18 o 
   7   6   5      127.92      116.62      9.57 o 
   8   6   5       59.18       55.53      6.74 o 
  -8   7   5        0.40        4.48      3.96 o 
  -7   7   5      126.09      148.63     10.01 o 
  -6   7   5        2.31        7.20      3.50 o 
  -5   7   5      110.96      121.37      6.83 o 
  -4   7   5      127.35      133.79      9.99 o 
  -3   7   5     2248.82     2238.48     97.64 o 
  -2   7   5      173.28      203.40     12.91 o 
  -1   7   5      531.44      613.82     36.86 o 
   0   7   5      106.93       92.79      9.11 o 
   1   7   5      978.40      873.02     56.53 o 
   2   7   5     1692.26     1702.82     96.72 o 
   3   7   5     2558.64     2461.71    178.69 o 
   4   7   5      171.18      161.12     15.94 o 
   5   7   5     5879.69     4879.81    312.98 o 
   6   7   5       31.91       39.40      5.94 o 
   7   7   5     1355.02     1318.11     76.94 o 
   8   7   5        1.99       -4.71      4.71 o 
  -8   8   5      806.31      832.49     47.08 o 
  -7   8   5       13.68       17.82      3.67 o 
  -6   8   5       78.06       67.47      5.36 o 
  -5   8   5      510.30      513.71     22.91 o 
  -4   8   5       22.64       22.89      7.28 o 
  -3   8   5      228.52      194.32     14.87 o 
  -2   8   5     1903.58     2066.15     93.34 o 
  -1   8   5      914.25      964.54     49.61 o 
   0   8   5     3550.68     3815.95    200.46 o 
   1   8   5      117.33      117.66      9.95 o 
   2   8   5      239.74      261.73     32.69 o 
   3   8   5     1019.16      884.70    122.65 o 
   4   8   5     1013.42      854.54     61.18 o 
   5   8   5     1503.39     1493.43     95.92 o 
   6   8   5       68.61       73.79      7.85 o 
   7   8   5       85.69       95.67      8.49 o 
  -8   9   5       95.50      114.50     19.31 o 
  -7   9   5      133.19      142.33      7.92 o 
  -6   9   5     2424.47     2419.14    106.02 o 
  -5   9   5     2295.54     2292.97    103.30 o 
  -4   9   5        1.28        9.31      6.13 o 
  -3   9   5      606.07      505.30     42.62 o 
  -2   9   5      123.32      148.79     18.25 o 
  -1   9   5      251.12      265.75     18.60 o 
   0   9   5     1382.74     1604.79     80.23 o 
   1   9   5     1660.81     1827.93     99.47 o 
   2   9   5     6753.06     6614.20    372.36 o 
   3   9   5     1871.71     1830.35    123.59 o 
   4   9   5      935.68      853.79     84.80 o 
   5   9   5      429.82      439.63     30.90 o 
   6   9   5      245.17      242.14     16.85 o 
   7   9   5      913.25      847.54     55.01 o 
  -8  10   5      249.83      270.36     16.68 o 
  -7  10   5      132.59      145.99     10.49 o 
  -6  10   5      210.68      216.43     10.55 o 
  -5  10   5     3815.14     3809.06    181.74 o 
  -4  10   5      339.61      365.47     15.96 o 
  -3  10   5       21.69       22.03      4.60 o 
  -2  10   5       60.72       74.30      9.70 o 
  -1  10   5       44.82       26.21      7.76 o 
   0  10   5     3077.67     3057.03    159.29 o 
   1  10   5      105.29       93.09     10.58 o 
   2  10   5       29.93       43.85     14.88 o 
   3  10   5      220.85      184.04     11.50 o 
   4  10   5      244.55      253.10     13.76 o 
   5  10   5      291.53      272.13     18.15 o 
   6  10   5        0.34        0.87      4.23 o 
   7  10   5      125.77      136.79     11.58 o 
  -8  11   5      103.96      101.73      7.03 o 
  -7  11   5      152.02      157.74     10.48 o 
  -6  11   5      140.35      137.27      7.65 o 
  -5  11   5      362.50      367.18     18.00 o 
  -4  11   5      167.77      176.02     16.29 o 
  -3  11   5     2162.86     2136.53     67.56 o 
  -2  11   5      921.51     1013.37     59.31 o 
  -1  11   5     1363.94     1319.24     62.74 o 
   0  11   5       63.47       94.63     13.59 o 
   1  11   5     1165.08     1233.97     73.83 o 
   2  11   5      860.55      809.46     51.21 o 
   3  11   5      233.81      213.79     11.86 o 
   4  11   5        2.32        2.34      3.34 o 
   5  11   5      922.44      875.91     45.53 o 
   6  11   5       78.74       79.97      7.66 o 
   7  11   5       74.50       82.58      8.19 o 
  -7  12   5       15.00       13.37      4.02 o 
  -6  12   5      572.40      567.86     27.81 o 
  -5  12   5     1724.65     1756.07     73.47 o 
  -4  12   5        2.71        6.02      5.46 o 
  -3  12   5      266.33      260.51     18.14 o 
  -2  12   5      207.93      195.16     16.94 o 
  -1  12   5       40.22       39.94      5.54 o 
   0  12   5       54.63       44.95     15.59 o 
   1  12   5     1047.05     1077.93     92.32 o 
   2  12   5     2518.03     1977.01     95.14 o 
   3  12   5       49.86       61.79      6.62 o 
   4  12   5      284.81      272.58     18.43 o 
   5  12   5      331.24      328.10     17.94 o 
   6  12   5      203.89      225.59     15.16 o 
   7  12   5      109.91      120.97     11.25 o 
  -7  13   5      892.17      887.84     62.90 o 
  -6  13   5     1156.86     1049.55     48.29 o 
  -5  13   5     1079.17     1132.37     48.82 o 
  -4  13   5       76.69       79.70      6.64 o 
  -3  13   5     1382.29     1371.38     44.85 o 
  -2  13   5        1.20       15.91      4.97 o 
  -1  13   5      393.55      411.54     26.36 o 
   0  13   5      300.58      353.95     40.93 o 
   1  13   5      371.90      362.14     35.53 o 
   2  13   5      642.17      534.38     30.91 o 
   3  13   5     2519.63     2601.03    110.04 o 
   5  13   5     2811.45     2958.56    133.41 o 
   6  13   5      457.79      500.74     37.92 o 
   7  13   5        0.64        6.57      4.25 o 
  -7  14   5      701.58      681.92     42.42 o 
  -6  14   5      152.87      162.32     10.40 o 
  -5  14   5        1.82       10.19      4.03 o 
  -4  14   5     2176.75     2297.01     90.20 o 
  -3  14   5      754.19      772.04     27.86 o 
  -2  14   5     5416.40     5720.74    187.85 o 
  -1  14   5     1168.61     1142.91     46.06 o 
   0  14   5     5660.03     5832.12    259.34 o 
   1  14   5      929.06      892.67     33.97 o 
   2  14   5     3044.01     2762.01    105.67 o 
   3  14   5      760.44      722.98     53.14 o 
   4  14   5       31.98       39.85      5.30 o 
   5  14   5       38.57       47.94      5.62 o 
   6  14   5      451.33      491.76     31.53 o 
   7  14   5       13.54       22.10      4.86 o 
  -7  15   5       26.08       35.41      8.58 o 
  -6  15   5      150.87      157.46     10.90 o 
  -5  15   5      104.13      106.69      8.31 o 
  -4  15   5      136.48      162.18     10.41 o 
  -3  15   5      329.16      312.86     11.83 o 
  -2  15   5     1651.93     1713.68     58.91 o 
  -1  15   5      550.52      595.97     27.17 o 
   0  15   5       43.53       37.49      4.39 o 
   1  15   5       66.59       79.47      8.62 o 
   2  15   5       28.28       20.81      7.04 o 
   3  15   5     1716.60     1482.23     70.98 o 
   4  15   5      246.14      268.17     16.59 o 
   5  15   5     5730.56     5577.59    315.50 o 
   6  15   5      132.20      134.25     11.78 o 
   7  15   5     1398.95     1548.75    140.24 o 
  -7  16   5      307.65      293.91     21.86 o 
  -6  16   5      241.91      243.82     17.41 o 
  -5  16   5      650.28      593.56     31.52 o 
  -4  16   5      855.92      831.96     37.87 o 
  -3  16   5     1702.46     1720.75     65.29 o 
  -2  16   5      139.59      166.55     13.45 o 
  -1  16   5     1467.50     1502.07     46.36 o 
   0  16   5     1378.84     1261.99     52.72 o 
   1  16   5        3.11       15.16      4.25 o 
   2  16   5      111.21      104.06     12.30 o 
   3  16   5       60.02       61.71      5.26 o 
   4  16   5     2365.24     2068.68    105.66 o 
   5  16   5     2753.85     2501.05    128.62 o 
   6  16   5     1004.78      999.72     81.81 o 
  -7  17   5     2015.79     1806.00    106.27 o 
  -6  17   5      185.42      158.26     18.96 o 
  -5  17   5      145.61      159.27      8.76 o 
  -4  17   5      216.79      226.58     13.25 o 
  -3  17   5        6.55       14.32      2.86 o 
  -2  17   5      165.34      162.41      8.24 o 
  -1  17   5      796.66      720.74     25.60 o 
   0  17   5      122.06      101.73      8.14 o 
   1  17   5      249.49      242.69     16.41 o 
   2  17   5     1241.82     1141.77     50.69 o 
   3  17   5       59.34       69.88      5.13 o 
   4  17   5       35.66       40.37      4.97 o 
   5  17   5      627.48      640.97     34.25 o 
   6  17   5       15.32       15.74      4.98 o 
  -6  18   5       14.86       17.55      4.12 o 
  -5  18   5        0.34        7.59      3.35 o 
  -4  18   5       68.99       63.63      5.38 o 
  -3  18   5       38.92       45.65      3.54 o 
  -2  18   5       53.01       47.35      4.54 o 
  -1  18   5       61.86       62.63      4.24 o 
   0  18   5      114.34      128.97      5.83 o 
   1  18   5       18.63       20.59      2.93 o 
   2  18   5       52.93       37.68      5.04 o 
   3  18   5        1.22        6.63      3.11 o 
   4  18   5        0.70       -1.61      3.34 o 
   5  18   5       17.95       19.08      3.94 o 
   6  18   5      513.10      499.83     42.55 o 
  -6  19   5      763.25      730.28     39.69 o 
  -5  19   5       10.25        7.72      3.37 o 
  -4  19   5        0.78        0.45      3.41 o 
  -3  19   5       27.19       19.78      2.97 o 
  -2  19   5      124.40      111.84      5.59 o 
  -1  19   5      200.72      216.11     10.45 o 
   0  19   5      566.93      562.65     21.33 o 
   1  19   5     1534.07     1482.77     54.94 o 
   2  19   5      853.40      792.44     34.83 o 
   3  19   5      152.76      133.51      8.35 o 
   4  19   5      377.83      390.50     21.83 o 
   5  19   5       32.10       38.33      4.57 o 
   6  19   5       48.90       55.00      7.12 o 
  -6  20   5       52.01       56.31      7.65 o 
  -5  20   5        1.69        2.59      3.25 o 
  -4  20   5      314.83      286.13     13.23 o 
  -3  20   5      274.65      278.32     11.59 o 
  -2  20   5        4.39        8.91      2.56 o 
  -1  20   5      481.70      422.00     16.68 o 
   0  20   5     2128.01     1748.97     67.91 o 
   1  20   5        9.30        9.43      2.67 o 
   2  20   5        1.72        1.29      2.57 o 
   3  20   5      174.31      194.41     11.08 o 
   4  20   5       21.53       25.98      4.11 o 
   5  20   5       28.50       42.14      4.38 o 
   6  20   5        1.40        0.34      3.76 o 
  -6  21   5      128.67      129.45      8.47 o 
  -5  21   5     2356.83     2588.96    133.69 o 
  -4  21   5        0.12        1.22      3.95 o 
  -3  21   5     2102.08     2089.89     86.40 o 
  -2  21   5        5.35       11.64      2.78 o 
  -1  21   5       73.74       81.67      4.96 o 
   0  21   5     1224.05     1167.83     56.29 o 
   1  21   5        5.33        7.83      2.53 o 
   2  21   5     1126.10     1048.30     59.81 o 
   3  21   5      908.97      925.54     44.90 o 
   4  21   5      656.81      679.84     36.44 o 
   5  21   5     1332.05     1350.28     69.79 o 
  -5  22   5       31.29       43.69      5.00 o 
  -4  22   5      118.66      118.74      9.04 o 
  -3  22   5       23.15       23.10      3.39 o 
  -2  22   5     1870.32     1736.74     64.75 o 
  -1  22   5        5.40       16.09      4.00 o 
   0  22   5     2073.87     2231.40     82.19 o 
   1  22   5      412.43      407.33     16.94 o 
   2  22   5     1651.05     1543.99     63.63 o 
   3  22   5      593.40      636.16     33.26 o 
   4  22   5       86.05      111.56      7.76 o 
   5  22   5      225.49      266.27     14.85 o 
  -5  23   5      410.80      433.20     23.30 o 
  -4  23   5        0.37       -2.19      2.94 o 
  -3  23   5     1278.22     1261.92     51.79 o 
  -2  23   5     1014.38      851.07     33.94 o 
  -1  23   5       26.63       11.03      3.55 o 
   0  23   5      310.01      260.03     10.36 o 
   1  23   5      278.51      232.50     11.54 o 
   2  23   5      928.11      895.51     41.67 o 
   3  23   5      800.96      753.48     39.32 o 
   4  23   5       82.12       85.09      6.31 o 
   5  23   5      164.02      168.93      9.90 o 
  -5  24   5       28.48       36.34      3.74 o 
  -4  24   5      677.32      664.58     34.80 o 
  -3  24   5      241.71      270.82     13.19 o 
  -2  24   5     2352.76     1917.85     89.74 o 
  -1  24   5      329.69      340.09     15.27 o 
   0  24   5     1473.21     1409.67     55.06 o 
   1  24   5      100.96      100.64      5.89 o 
   2  24   5      976.89      943.13     44.34 o 
   3  24   5        3.71       12.34      3.23 o 
   4  24   5      164.13      153.00     10.45 o 
  -4  25   5        7.28        5.70      2.79 o 
  -3  25   5     1721.89     1565.44     74.51 o 
  -2  25   5      451.05      460.34     21.09 o 
  -1  25   5      204.56      233.04     10.38 o 
   0  25   5        5.65       12.98      2.68 o 
   1  25   5        5.15        9.81      2.74 o 
   2  25   5       20.36       32.52      3.94 o 
   3  25   5      515.66      606.74     31.68 o 
   4  25   5      190.14      173.49     11.21 o 
  -4  26   5       80.11       69.74      5.19 o 
  -3  26   5      327.02      353.90     17.66 o 
  -2  26   5      540.82      524.47     25.61 o 
  -1  26   5      567.01      528.80     35.35 o 
   0  26   5     1466.46     1564.63     73.99 o 
   1  26   5      171.94      164.12     10.24 o 
   2  26   5       40.32       40.96      3.78 o 
   3  26   5        2.05        3.77      4.21 o 
  -3  27   5        0.80        6.76      2.51 o 
  -2  27   5      411.49      459.19     22.24 o 
  -1  27   5      352.11      358.56     17.74 o 
   0  27   5      142.38      159.65      9.85 o 
   1  27   5      395.19      363.98     18.05 o 
   2  27   5      718.24      750.75     35.52 o 
   3  27   5       28.18       32.09      3.79 o 
  -2  28   5      177.01      157.50      8.48 o 
  -1  28   5     1111.34     1109.73     57.64 o 
   0  28   5      203.97      205.83     11.89 o 
   1  28   5       11.83       16.47      2.78 o 
   2  28   5       30.81       63.79      4.38 o 
  -1  29   5        2.71        7.35      2.61 o 
   0  29   5       73.88       77.01      7.46 o 
   1  29   5        0.92        0.33      2.45 o 
  -8   0   6       20.76       31.58     12.50 o 
  -7   0   6     1217.04     1220.87     80.20 o 
  -6   0   6      940.88     1015.93     67.33 o 
  -5   0   6     3451.17     3178.16    202.77 o 
  -4   0   6     3136.77     3063.04    182.72 o 
  -3   0   6      149.63       93.54     14.58 o 
  -2   0   6      161.40      143.81     37.79 o 
  -1   0   6      112.31      192.83     27.43 o 
   0   0   6       54.03       66.39     14.80 o 
   1   0   6    26372.08    29182.48   1818.53 o 
   2   0   6      212.64      227.18     22.21 o 
   3   0   6     3847.21     3793.15    315.49 o 
   4   0   6      207.40      239.89     37.37 o 
   5   0   6       35.67       58.38      8.60 o 
   6   0   6       92.27       93.12     17.93 o 
   7   0   6        0.53        6.89      6.47 o 
  -8   1   6       17.54       19.54      4.32 o 
  -7   1   6      579.78      554.68     26.55 o 
  -6   1   6       95.27       93.53      6.61 o 
  -5   1   6        9.14       12.76      5.66 o 
  -4   1   6      898.24      937.31     42.68 o 
  -3   1   6      146.63      171.91     14.44 o 
  -2   1   6     4999.09     5346.99    247.10 o 
  -1   1   6      120.49      174.90     15.09 o 
   0   1   6     1150.55     1255.47     59.97 o 
   1   1   6     1876.90     1783.05     82.09 o 
   2   1   6      125.13      180.38     13.36 o 
   3   1   6        3.28        7.00     16.35 o 
   4   1   6      897.57      823.40     45.22 o 
   5   1   6     1505.89     1354.63     78.97 o 
   6   1   6      521.73      489.46     30.26 o 
   7   1   6        0.81        2.50      4.76 o 
  -8   2   6       40.81       43.32      7.57 o 
  -7   2   6      100.10       97.41      6.77 o 
  -6   2   6     1484.25     1475.25     63.89 o 
  -5   2   6       33.05       29.62      4.70 o 
  -4   2   6     1272.47     1266.26     57.06 o 
  -3   2   6      414.45      410.43     39.11 o 
  -2   2   6      775.87      860.69     44.70 o 
  -1   2   6      889.98     1061.63     51.78 o 
   0   2   6      319.43      502.82     37.78 o 
   1   2   6       28.12       43.70     11.61 o 
   2   2   6      939.88      981.16     76.61 o 
   3   2   6      892.58      907.76     82.47 o 
   4   2   6       57.05       58.57     12.44 o 
   5   2   6      725.12      760.79     45.09 o 
   6   2   6       13.49       12.12      4.80 o 
   7   2   6      260.12      267.72     19.78 o 
  -8   3   6      107.19      112.25      8.20 o 
  -7   3   6       11.75       12.72      4.20 o 
  -6   3   6      113.69      113.04      7.34 o 
  -5   3   6       67.93       57.24      6.17 o 
  -4   3   6     1335.95     1335.73     66.51 o 
  -3   3   6      508.85      553.12     46.48 o 
  -2   3   6     2826.68     2945.57    148.73 o 
  -1   3   6      659.11      813.66     44.73 o 
   0   3   6     2796.94     2951.49    151.39 o 
   1   3   6       12.79       29.17      8.07 o 
   2   3   6     1943.67     2123.84    107.97 o 
   3   3   6      220.49      220.84     25.64 o 
   4   3   6     1811.69     1663.53     72.00 o 
   5   3   6       55.39       63.91      7.10 o 
   6   3   6        3.05       -0.39      4.33 o 
   7   3   6       64.37       65.44      8.68 o 
  -8   4   6       45.26       40.26      5.97 o 
  -7   4   6       13.29       16.80      4.92 o 
  -6   4   6      328.42      339.39     16.32 o 
  -5   4   6       56.46       64.03      5.91 o 
  -4   4   6       12.37       10.41     10.91 o 
  -3   4   6     3353.96     3700.56    171.31 o 
  -2   4   6      337.91      355.03     26.89 o 
  -1   4   6      213.43      226.34     16.05 o 
   0   4   6      881.78     1102.89     59.21 o 
   1   4   6      520.59      569.81     37.73 o 
   2   4   6      179.88      216.84     20.28 o 
   3   4   6      849.42      783.02     81.91 o 
   4   4   6       10.01       16.71     15.45 o 
   5   4   6       99.42       95.88      8.79 o 
   6   4   6       46.79       40.96      5.99 o 
   7   4   6       46.24       31.22      5.99 o 
  -8   5   6        3.23        5.68      6.93 o 
  -7   5   6      226.89      238.78     17.06 o 
  -6   5   6      237.81      242.87     13.65 o 
  -5   5   6        3.39        7.64      4.51 o 
  -4   5   6       46.55       41.48      9.57 o 
  -3   5   6       93.88      111.93     14.09 o 
  -2   5   6      856.31     1032.74     66.38 o 
  -1   5   6     2281.98     2532.93    128.54 o 
   0   5   6       81.26       87.82     11.83 o 
   1   5   6     1983.29     2264.11    122.41 o 
   2   5   6      830.91      823.08     82.75 o 
   3   5   6        0.61        4.50      9.77 o 
   4   5   6      249.88      242.72     28.56 o 
   5   5   6     1432.55     1534.97     87.86 o 
   6   5   6        9.25        7.66      4.44 o 
   7   5   6       25.80       20.79      4.67 o 
  -8   6   6      961.10      829.04     53.11 o 
  -7   6   6      315.80      315.33     19.40 o 
  -6   6   6      225.10      252.56     15.12 o 
  -5   6   6        3.10       15.20      5.30 o 
  -4   6   6     2005.71     1992.09     74.27 o 
  -3   6   6      260.79      263.68     19.63 o 
  -2   6   6      181.74      239.08     23.97 o 
  -1   6   6     2861.55     3159.31    157.33 o 
   0   6   6      244.66      347.17     31.82 o 
   1   6   6     1390.25     1448.34     75.30 o 
   2   6   6      875.14      976.61     63.13 o 
   3   6   6     2042.82     1793.82    101.18 o 
   4   6   6     1597.45     1622.75     95.93 o 
   5   6   6      215.59      199.84     14.68 o 
   6   6   6      152.15      165.24     12.45 o 
   7   6   6        7.86       15.10      4.39 o 
  -8   7   6        1.75        8.65      4.38 o 
  -7   7   6     1480.59     1506.75     84.90 o 
  -6   7   6      503.10      484.07     24.24 o 
  -5   7   6       73.51       68.00      6.27 o 
  -4   7   6     2774.68     2830.78    103.69 o 
  -3   7   6       78.32      102.86      9.61 o 
  -2   7   6     8639.83     9102.23    484.60 o 
  -1   7   6     1395.77     1426.16     72.47 o 
   0   7   6     4028.72     4400.01    216.44 o 
   1   7   6      980.85     1023.92     54.88 o 
   2   7   6     1290.36     1293.13     77.01 o 
   3   7   6      140.25      131.44     12.33 o 
   4   7   6     3060.25     2499.83    153.94 o 
   5   7   6      119.64      102.84      9.21 o 
   6   7   6     3086.39     2895.41    166.29 o 
   7   7   6      398.04      351.69     22.24 o 
  -8   8   6      190.31      195.01     17.52 o 
  -7   8   6      459.79      468.81     31.42 o 
  -6   8   6       15.04       19.92      4.72 o 
  -5   8   6     2948.59     2836.31    127.84 o 
  -4   8   6     1335.36     1317.08     49.23 o 
  -3   8   6      682.20      693.67     28.65 o 
  -2   8   6       54.02       61.73     18.65 o 
  -1   8   6      927.29     1011.20     57.18 o 
   0   8   6      689.38      728.35     47.49 o 
   1   8   6     1974.74     1937.24     97.29 o 
   2   8   6       48.46       62.27      8.33 o 
   3   8   6     1411.76     1405.93     93.94 o 
   4   8   6       47.02       50.36      8.01 o 
   5   8   6      234.91      223.25     15.86 o 
   6   8   6      271.09      258.72     17.72 o 
   7   8   6      121.65      110.13      8.91 o 
  -7   9   6      153.93      154.88     11.90 o 
  -6   9   6      112.52      118.41      8.31 o 
  -5   9   6     1800.39     1931.22     85.54 o 
  -4   9   6      668.82      704.10     32.37 o 
  -3   9   6     1034.09     1034.14     35.47 o 
  -2   9   6      157.17      220.07     50.83 o 
  -1   9   6      784.70      989.08     53.29 o 
   0   9   6      335.38      348.31     23.27 o 
   1   9   6      252.22      291.11     20.36 o 
   2   9   6      190.70      188.98     12.48 o 
   3   9   6      767.06      865.26     94.89 o 
   4   9   6      171.68      153.88     11.48 o 
   5   9   6      996.77     1049.28     61.97 o 
   6   9   6      302.97      326.25     21.38 o 
   7   9   6      995.92      878.39     58.08 o 
  -7  10   6      427.20      393.82     24.61 o 
  -6  10   6       10.21       11.60      5.89 o 
  -5  10   6     3415.06     3471.69    142.36 o 
  -4  10   6     2090.84     2181.01     85.11 o 
  -3  10   6     1742.32     1835.25     58.77 o 
  -2  10   6      628.89      700.79     34.03 o 
  -1  10   6      461.55      446.22     56.86 o 
   0  10   6        6.57        5.61     10.35 o 
   1  10   6     4782.08     4757.57    254.42 o 
   2  10   6     1475.93     1540.73     57.15 o 
   3  10   6     3487.99     3403.57    177.68 o 
   4  10   6     1597.43     1578.24     86.32 o 
   5  10   6       19.40       24.73      5.32 o 
   6  10   6        1.17        7.73      4.33 o 
   7  10   6      583.52      526.81     35.23 o 
  -7  11   6      197.08      187.27     13.33 o 
  -6  11   6     1157.08     1192.61     56.62 o 
  -5  11   6       15.90       20.35      4.81 o 
  -4  11   6     6743.07     7538.46    311.45 o 
  -3  11   6     2422.04     2420.82     79.27 o 
  -2  11   6     1166.90     1116.58     38.60 o 
  -1  11   6     5715.31     5969.10    259.12 o 
   0  11   6     1699.77     1757.41    162.76 o 
   1  11   6     7331.64     7458.10    317.30 o 
   2  11   6      647.68      625.91     23.52 o 
   3  11   6      312.39      312.17     24.69 o 
   4  11   6     6247.49     6177.23    425.06 o 
   5  11   6        2.05        2.71      4.67 o 
   6  11   6     2963.68     2858.15    180.11 o 
   7  11   6       64.60       87.32      7.94 o 
  -7  12   6      173.52      179.71     12.70 o 
  -6  12   6      235.29      218.38     12.66 o 
  -5  12   6      591.49      538.29     25.91 o 
  -4  12   6      139.21      156.09      8.33 o 
  -3  12   6      556.19      557.81     31.10 o 
  -2  12   6      338.19      323.27     18.52 o 
  -1  12   6      161.13      165.52      9.88 o 
   0  12   6      443.29      457.90     17.16 o 
   1  12   6     1996.18     2043.43     61.54 o 
   2  12   6     1174.58     1133.00     51.04 o 
   3  12   6     1053.02      990.98     53.46 o 
   4  12   6       24.16       40.87      5.87 o 
   5  12   6     1034.33     1017.12     49.79 o 
   6  12   6      210.69      239.09     18.13 o 
   7  12   6      897.20      972.29     72.43 o 
  -7  13   6        2.98        9.11      5.28 o 
  -6  13   6     1219.58     1242.51     68.01 o 
  -5  13   6     1181.20     1240.10     54.95 o 
  -4  13   6     1592.51     1571.71     66.69 o 
  -3  13   6     3385.78     3284.36    116.56 o 
  -2  13   6      439.73      413.46     28.83 o 
  -1  13   6      580.02      593.12     25.03 o 
   0  13   6     2724.41     2766.49     91.41 o 
   1  13   6     2190.84     2129.85     65.10 o 
   2  13   6      842.94      779.67     40.94 o 
   3  13   6      762.31      783.71     36.43 o 
   4  13   6       42.05       46.61      5.56 o 
   5  13   6        2.34        7.61      4.12 o 
   6  13   6      496.38      485.95     37.81 o 
   7  13   6     1496.29     1505.80    191.70 o 
  -7  14   6      339.77      319.98     34.35 o 
  -6  14   6      173.07      176.12     12.85 o 
  -5  14   6       44.79       53.48      5.89 o 
  -4  14   6      464.70      446.23     20.33 o 
  -3  14   6       94.20      116.22      5.98 o 
  -2  14   6        0.44        1.60      4.63 o 
  -1  14   6      403.26      379.11     25.83 o 
   0  14   6       56.38       38.25      3.79 o 
   1  14   6      242.68      262.04     14.33 o 
   2  14   6        0.05        4.05      5.08 o 
   3  14   6       45.30       59.78      7.40 o 
   4  14   6      639.98      665.09     39.38 o 
   5  14   6       19.09       29.13      4.71 o 
   6  14   6      472.09      504.38     48.70 o 
  -7  15   6        5.67       13.37      5.14 o 
  -6  15   6      109.02      103.90      8.85 o 
  -5  15   6       35.93       38.41      5.28 o 
  -4  15   6      493.96      482.29     21.17 o 
  -3  15   6       80.51      105.31      7.75 o 
  -2  15   6      102.01      129.18      9.53 o 
  -1  15   6       46.08       63.96      4.29 o 
   0  15   6      851.34      865.23     37.39 o 
   1  15   6      322.92      282.15     13.65 o 
   2  15   6       83.27      102.80      9.79 o 
   3  15   6      947.56      930.00     49.55 o 
   4  15   6       91.14       92.21     15.05 o 
   5  15   6        0.83        3.66      3.68 o 
   6  15   6        3.56        3.36      5.86 o 
  -6  16   6      258.73      239.31     17.55 o 
  -5  16   6      248.60      264.34     14.44 o 
  -4  16   6       77.60      107.65      7.57 o 
  -3  16   6     1491.93     1436.19     50.96 o 
  -2  16   6      226.37      235.72      9.66 o 
  -1  16   6     1590.42     1620.33     54.38 o 
   0  16   6     1417.23     1446.42     54.07 o 
   1  16   6      652.41      590.59     22.05 o 
   2  16   6        0.75        0.32      3.06 o 
   3  16   6      129.88      128.14      8.24 o 
   4  16   6      246.33      234.25     14.56 o 
   5  16   6      851.16      867.05     46.03 o 
   6  16   6       27.30       37.29      8.86 o 
  -6  17   6        2.86        3.43      3.99 o 
  -5  17   6        1.48        8.62      3.91 o 
  -4  17   6      976.84     1015.83     46.22 o 
  -3  17   6       13.53       22.68      3.31 o 
  -2  17   6     2489.24     2551.63     90.28 o 
  -1  17   6      521.00      545.45     19.20 o 
   0  17   6     1342.38     1271.43     41.64 o 
   1  17   6     1698.80     1682.71     65.97 o 
   2  17   6       55.17       48.45      4.34 o 
   3  17   6       71.00       78.49      6.00 o 
   4  17   6      487.99      490.99     29.57 o 
   5  17   6     1015.03      936.33     54.62 o 
   6  17   6      134.06      146.37     14.23 o 
  -6  18   6      526.79      532.40     33.43 o 
  -5  18   6     1815.75     1584.18     92.53 o 
  -4  18   6      706.58      755.27     38.91 o 
  -3  18   6       12.34       19.19      3.06 o 
  -2  18   6       33.44       42.28      3.66 o 
  -1  18   6      447.50      458.73     21.56 o 
   0  18   6      182.97      178.20      8.53 o 
   1  18   6     3035.58     2834.47    125.43 o 
   2  18   6      115.31      101.31      6.33 o 
   3  18   6     5683.46     5553.16    282.15 o 
   4  18   6       16.09       16.44      3.81 o 
   5  18   6      357.09      391.85     23.55 o 
   6  18   6       51.55       52.87     10.22 o 
  -6  19   6       21.81       20.70      4.12 o 
  -5  19   6      309.35      304.21     15.89 o 
  -4  19   6      709.83      671.12     32.05 o 
  -3  19   6       52.91       62.78      5.32 o 
  -2  19   6     1584.29     1625.22     55.49 o 
  -1  19   6     1026.72      984.92     35.38 o 
   0  19   6     1589.93     1518.20     63.41 o 
   1  19   6      101.78      126.62      6.77 o 
   2  19   6      205.10      202.82     13.66 o 
   3  19   6      584.60      595.87     37.13 o 
   4  19   6       69.43       81.93      6.94 o 
   5  19   6        6.98       15.87      3.59 o 
  -5  20   6        7.47        9.60      3.25 o 
  -4  20   6       19.79       25.37      4.21 o 
  -3  20   6      173.53      214.95     14.14 o 
  -2  20   6      140.01      138.50      6.52 o 
  -1  20   6     2600.05     2579.82    106.18 o 
   0  20   6      823.17      717.31     25.93 o 
   1  20   6      527.49      461.94     19.09 o 
   2  20   6       22.97       22.24      3.17 o 
   3  20   6      138.74      132.50      8.10 o 
   4  20   6      478.85      514.65     30.71 o 
   5  20   6      190.63      198.67     12.75 o 
  -5  21   6      117.64      131.91     10.91 o 
  -4  21   6      566.71      521.68     27.24 o 
  -3  21   6       56.87       70.85      4.66 o 
  -2  21   6      350.14      369.79     15.66 o 
  -1  21   6      402.36      339.80     14.57 o 
   0  21   6     1006.90     1024.67     38.71 o 
   1  21   6       96.57       76.19      5.39 o 
   2  21   6      927.67      869.69     38.64 o 
   3  21   6        2.36        1.73      3.09 o 
   4  21   6      300.06      297.75     18.53 o 
   5  21   6      183.11      199.31     12.68 o 
  -5  22   6        6.22        9.82      2.87 o 
  -4  22   6      721.03      740.55     35.86 o 
  -3  22   6        9.00        3.79      2.84 o 
  -2  22   6       13.90       19.28      3.07 o 
  -1  22   6      376.75      322.71     18.92 o 
   0  22   6       10.23        9.93      2.50 o 
   1  22   6      780.56      773.50     40.01 o 
   2  22   6      246.23      232.43     11.85 o 
   3  22   6      344.86      359.51     21.11 o 
   4  22   6       19.78       25.38      4.44 o 
  -4  23   6        0.90       10.20      4.32 o 
  -3  23   6       78.20       73.75      5.31 o 
  -2  23   6      774.57      751.71     36.43 o 
  -1  23   6      655.74      639.49     27.81 o 
   0  23   6       36.13       41.01      3.37 o 
   1  23   6      645.87      658.81     26.24 o 
   2  23   6      352.72      336.04     16.99 o 
   3  23   6       12.57       14.69      3.86 o 
   4  23   6       45.09       61.99      6.12 o 
  -4  24   6     1321.59     1271.81     71.87 o 
  -3  24   6       14.40       13.29      2.85 o 
  -2  24   6      391.22      366.29     20.27 o 
  -1  24   6      113.71      117.53      9.71 o 
   0  24   6       83.28       57.39      3.83 o 
   1  24   6      566.49      566.27     27.21 o 
   2  24   6      112.93      119.40      7.90 o 
   3  24   6      947.74      962.53     55.17 o 
   4  24   6      433.32      448.36     29.43 o 
  -3  25   6       62.82       72.51      5.50 o 
  -2  25   6     1217.01     1310.29     57.87 o 
  -1  25   6      245.30      240.98     12.48 o 
   0  25   6      148.96      130.73     10.34 o 
   1  25   6      461.64      469.72     24.03 o 
   2  25   6        3.83        4.11      2.54 o 
   3  25   6       56.87       54.74      6.07 o 
  -3  26   6      354.40      373.89     18.87 o 
  -2  26   6        3.54        4.71      2.38 o 
  -1  26   6      427.52      416.13     19.05 o 
   0  26   6     1870.86     1750.13     98.61 o 
   1  26   6     1286.71     1290.80     59.82 o 
   2  26   6      226.53      191.15     10.07 o 
  -2  27   6       49.74       58.62      4.02 o 
  -1  27   6       74.39       70.38      4.81 o 
   0  27   6       11.86       15.41      3.01 o 
   1  27   6       15.20       29.18      4.04 o 
   2  27   6       97.83      100.30     11.86 o 
  -1  28   6      166.98      212.07     11.98 o 
   0  28   6      113.46      103.78      8.94 o 
  -7   1   7      714.98      661.00     51.50 o 
  -6   1   7      159.55      173.05     14.07 o 
  -5   1   7     1341.14     1317.72    111.28 o 
  -4   1   7       68.50      120.67     30.65 o 
  -3   1   7     1017.14      964.85     56.99 o 
  -2   1   7      369.76      463.69     47.87 o 
  -1   1   7      651.37      752.71     60.38 o 
   0   1   7       58.23       40.13      6.10 o 
   1   1   7      429.39      448.38     29.66 o 
   2   1   7      323.68      285.37     16.93 o 
   3   1   7      676.72      668.49     44.50 o 
   4   1   7      431.22      426.15     24.02 o 
   5   1   7     1316.05     1289.93     73.84 o 
   6   1   7        3.12       -1.38      4.28 o 
   7   1   7       70.62       86.84      8.60 o 
  -7   2   7        3.89        6.12      4.50 o 
  -6   2   7      494.98      481.33     29.44 o 
  -5   2   7       16.81       29.44     11.29 o 
  -4   2   7       27.91       16.86     15.51 o 
  -3   2   7     1715.95     1692.09     68.53 o 
  -2   2   7      315.94      302.93     41.17 o 
  -1   2   7      990.11     1047.68     73.96 o 
   0   2   7     1542.76     1650.69     86.91 o 
   1   2   7      364.02      420.31     38.86 o 
   2   2   7      498.30      532.75     27.40 o 
   3   2   7       59.71       51.82      7.45 o 
   4   2   7      213.72      221.32     14.25 o 
   5   2   7     1069.19      981.70     52.62 o 
   6   2   7       57.77       71.21      7.20 o 
   7   2   7     1358.94     1305.01    107.39 o 
  -7   3   7      634.48      615.78     40.40 o 
  -6   3   7     3146.34     2857.52    144.55 o 
  -5   3   7      224.40      223.05     27.61 o 
  -4   3   7     1330.89     1277.54     92.49 o 
  -3   3   7        2.87        0.75      8.54 o 
  -2   3   7        5.39       11.32      8.85 o 
  -1   3   7     4263.70     4677.75    241.15 o 
   0   3   7      237.67      244.70     21.98 o 
   1   3   7     3008.59     3135.14    156.86 o 
   2   3   7     3387.27     3322.95    104.68 o 
   3   3   7       57.34       71.10      8.32 o 
   4   3   7      354.72      322.87     20.52 o 
   5   3   7      320.50      327.66     30.79 o 
   6   3   7      514.73      476.49     28.71 o 
   7   3   7      410.19      422.13     28.44 o 
  -7   4   7       86.44       78.68      7.64 o 
  -6   4   7     1443.55     1408.15     81.24 o 
  -5   4   7      390.95      424.22     34.25 o 
  -4   4   7     1656.93     1530.71     91.63 o 
  -3   4   7      632.24      657.82     39.95 o 
  -2   4   7      274.58      273.94     21.26 o 
  -1   4   7     2997.10     3147.98    155.89 o 
   0   4   7      275.68      357.57     36.73 o 
   1   4   7      287.67      318.02     29.82 o 
   2   4   7      296.68      304.39     10.57 o 
   3   4   7      715.24      731.34     42.18 o 
   4   4   7      854.50      842.96     48.96 o 
   5   4   7     1160.63     1210.42     68.63 o 
   6   4   7      254.54      294.77     19.34 o 
   7   4   7      167.24      197.94     15.35 o 
  -7   5   7      178.83      185.02     15.88 o 
  -6   5   7       18.69       15.69      5.93 o 
  -5   5   7       90.58       82.87     20.33 o 
  -4   5   7       34.26       39.72      8.20 o 
  -3   5   7      309.68      283.03     14.52 o 
  -2   5   7      155.82      134.74      9.18 o 
  -1   5   7      706.74      762.67     59.43 o 
   0   5   7       91.40      101.58     15.06 o 
   1   5   7      696.09      676.43     45.83 o 
   2   5   7      851.06      845.98     32.34 o 
   3   5   7      215.20      193.42     18.51 o 
   4   5   7     1103.46     1074.85     63.40 o 
   5   5   7      188.33      215.08     15.03 o 
   6   5   7       10.10        7.19      4.33 o 
   7   5   7      406.99      415.55     25.23 o 
  -7   6   7        4.10        2.36     14.72 o 
  -6   6   7      296.21      269.18     17.49 o 
  -5   6   7        4.94        6.49      5.79 o 
  -4   6   7       62.63       62.88      7.92 o 
  -3   6   7       27.15       26.57      3.82 o 
  -2   6   7     2543.20     2585.77     93.13 o 
  -1   6   7     1103.81     1263.07     67.56 o 
   0   6   7     1294.57     1350.31     69.35 o 
   1   6   7      150.93      193.56     10.15 o 
   2   6   7      390.72      417.70     22.20 o 
   3   6   7       40.25       42.65      6.28 o 
   4   6   7      181.77      191.30     11.73 o 
   5   6   7        8.72        9.72      4.53 o 
   6   6   7        2.74        6.77      4.30 o 
   7   6   7      591.18      633.40     37.01 o 
  -7   7   7      388.24      366.84     27.55 o 
  -6   7   7      517.09      546.71     31.97 o 
  -5   7   7       36.37       55.00      6.48 o 
  -4   7   7     1387.46     1402.41     75.74 o 
  -3   7   7       83.36       82.09      7.84 o 
  -2   7   7      279.75      296.67     17.21 o 
  -1   7   7     5528.43     5623.83    197.36 o 
   0   7   7      413.39      477.27     29.85 o 
   1   7   7       29.91       30.68      5.70 o 
   2   7   7      126.98      135.86      8.14 o 
   3   7   7       33.02       25.92     10.41 o 
   4   7   7     1225.79     1137.38     64.19 o 
   5   7   7      146.01      133.11     14.40 o 
   6   7   7      238.40      256.84     17.26 o 
   7   7   7      471.98      516.36     30.78 o 
  -7   8   7      135.96      156.08     14.00 o 
  -6   8   7       14.61       15.47      6.39 o 
  -5   8   7      289.51      309.21     17.50 o 
  -4   8   7      164.03      162.99     12.22 o 
  -3   8   7      413.63      417.23     24.49 o 
  -2   8   7      393.13      390.87     14.53 o 
  -1   8   7     3130.49     3160.55    106.17 o 
   0   8   7      391.11      396.28     16.43 o 
   1   8   7      336.86      391.21     15.11 o 
   2   8   7       63.24       76.47      7.81 o 
   3   8   7      288.98      347.94     19.36 o 
   4   8   7      216.18      254.50     16.49 o 
   5   8   7     1343.13     1255.70     73.91 o 
   6   8   7      204.37      190.87     13.69 o 
   7   8   7     2755.78     2571.92    166.23 o 
  -7   9   7      189.36      172.00     14.63 o 
  -6   9   7     2299.74     2143.00    126.46 o 
  -5   9   7     2549.72     2571.92    114.27 o 
  -4   9   7     2829.70     2839.30    139.06 o 
  -3   9   7      165.34      185.64     14.30 o 
  -2   9   7     1652.55     1736.62     59.80 o 
  -1   9   7        7.67        6.80      4.28 o 
   0   9   7        7.54        3.93      4.56 o 
   1   9   7      885.24      827.21     30.19 o 
   2   9   7     4520.57     4761.04    153.00 o 
   3   9   7     5317.77     5616.18    411.46 o 
   4   9   7     1446.21     1474.79     82.89 o 
   5   9   7     1158.35     1083.82     81.94 o 
   6   9   7      182.90      209.74     14.62 o 
   7   9   7      219.69      190.57     14.05 o 
  -7  10   7       85.74      104.91     12.91 o 
  -6  10   7        0.16        5.09      4.85 o 
  -5  10   7        1.90        0.87      4.37 o 
  -4  10   7     1503.68     1501.62     67.79 o 
  -3  10   7     8640.64     8988.56    373.71 o 
  -2  10   7      954.70     1054.93     36.74 o 
  -1  10   7     4764.47     4906.69    153.87 o 
   0  10   7      366.11      362.97     13.92 o 
   1  10   7      212.98      215.50     14.51 o 
   2  10   7      539.61      565.07     30.71 o 
   3  10   7      117.61      152.75     10.98 o 
   4  10   7      566.00      606.13     37.72 o 
   5  10   7      222.75      240.21     16.68 o 
   6  10   7       55.88       70.29      6.93 o 
  -7  11   7      254.44      221.12     16.36 o 
  -6  11   7      576.75      576.22     35.86 o 
  -5  11   7       87.52       90.74      7.97 o 
  -4  11   7       20.60       19.49      4.27 o 
  -3  11   7       48.12       52.50      4.41 o 
  -2  11   7     1037.83     1048.46     38.40 o 
  -1  11   7     1481.02     1533.36     48.05 o 
   0  11   7      181.53      200.36     11.45 o 
   1  11   7     3192.68     3151.53     99.75 o 
   2  11   7        1.50       10.38      6.44 o 
   3  11   7      382.40      412.96     27.47 o 
   4  11   7       17.81       15.65      5.97 o 
   5  11   7        1.17        5.55      5.03 o 
   6  11   7      407.02      366.43     22.95 o 
  -7  12   7      483.81      434.52     31.42 o 
  -6  12   7      169.55      203.46     13.61 o 
  -5  12   7       92.63       92.27      7.81 o 
  -4  12   7      360.30      361.26     18.36 o 
  -3  12   7     4952.05     4940.78    175.49 o 
  -2  12   7       43.95       43.33      4.85 o 
  -1  12   7     3042.66     3078.82     97.29 o 
   0  12   7       47.20       39.30      6.18 o 
   1  12   7      268.37      278.18     10.53 o 
   2  12   7      617.16      692.49     28.18 o 
   3  12   7      229.42      267.25     18.20 o 
   4  12   7      341.90      340.74     31.87 o 
   5  12   7        4.20       14.07     10.86 o 
   6  12   7       18.56       35.55      9.25 o 
  -6  13   7      573.64      637.11     35.51 o 
  -5  13   7      267.32      285.12     19.98 o 
  -4  13   7      973.75      902.40     42.08 o 
  -3  13   7        0.04        7.53      3.05 o 
  -2  13   7       17.57       21.01      3.37 o 
  -1  13   7      247.12      239.42      9.47 o 
   0  13   7      213.80      205.22      8.71 o 
   1  13   7      482.65      549.32     18.96 o 
   2  13   7      315.97      302.14     14.75 o 
   3  13   7     2496.63     2360.57    128.75 o 
   4  13   7     1463.15     1141.63     77.70 o 
   5  13   7      143.84      173.21     11.87 o 
   6  13   7      412.42      482.28     46.61 o 
  -6  14   7      379.80      378.76     22.63 o 
  -5  14   7      630.25      653.47     37.13 o 
  -4  14   7      310.97      339.21     17.25 o 
  -3  14   7      463.86      466.43     17.83 o 
  -2  14   7     2175.52     2309.46     87.54 o 
  -1  14   7      225.89      237.33      9.52 o 
   0  14   7     3025.86     3266.83    115.63 o 
   1  14   7      721.38      710.19     25.59 o 
   2  14   7     1283.96     1305.66     46.98 o 
   3  14   7      297.43      314.07     16.89 o 
   4  14   7     2894.28     3075.30    184.76 o 
   5  14   7      144.29      145.63     11.16 o 
   6  14   7      853.67      902.57     83.06 o 
  -6  15   7     1356.37     1433.47     76.90 o 
  -5  15   7      191.60      167.44     19.98 o 
  -4  15   7      441.80      407.77     25.78 o 
  -3  15   7      270.28      278.95     11.72 o 
  -2  15   7      274.18      289.30     11.83 o 
  -1  15   7     2141.52     2165.10     80.71 o 
   0  15   7       53.09       64.34      6.93 o 
   1  15   7      352.47      391.95     15.95 o 
   2  15   7     1388.14     1367.48     54.00 o 
   3  15   7      855.52      854.55     42.79 o 
   4  15   7     1282.44     1438.77     82.47 o 
   5  15   7     1346.41     1279.66     77.20 o 
   6  15   7       90.66      110.16     17.39 o 
  -6  16   7      471.20      454.35     28.15 o 
  -5  16   7       50.96       58.31      8.23 o 
  -4  16   7       73.68       78.76      6.97 o 
  -3  16   7     2601.79     2527.90     95.50 o 
  -2  16   7       25.21       18.70      4.31 o 
  -1  16   7      610.75      652.95     22.97 o 
   0  16   7      192.54      217.57      9.07 o 
   1  16   7       67.17       68.59      4.62 o 
   2  16   7       35.37       34.05      6.86 o 
   3  16   7        7.42       11.22      3.66 o 
   4  16   7        2.63        4.16      5.60 o 
   5  16   7      391.09      419.03     27.03 o 
  -6  17   7      456.61      453.78     28.46 o 
  -5  17   7     1934.53     1969.58    104.79 o 
  -4  17   7      237.11      246.13     13.68 o 
  -3  17   7     1424.00     1425.35     56.54 o 
  -2  17   7       24.24       18.13      3.25 o 
  -1  17   7      184.84      164.14      8.19 o 
   0  17   7        8.30       15.62      2.95 o 
   1  17   7      136.09      151.63      7.34 o 
   2  17   7      892.81      832.21     37.30 o 
   3  17   7      770.36      721.73     35.58 o 
   4  17   7        9.95        6.65      4.26 o 
   5  17   7      345.39      401.19     25.71 o 
  -5  18   7      111.37      102.28      8.15 o 
  -4  18   7      206.02      198.45     11.60 o 
  -3  18   7       13.48       28.43      3.50 o 
  -2  18   7      332.79      323.41     13.61 o 
  -1  18   7        1.85        3.65      3.33 o 
   0  18   7      311.64      323.02     15.70 o 
   1  18   7      203.67      197.03      9.45 o 
   2  18   7      359.48      349.00     16.87 o 
   3  18   7      248.02      239.48     14.51 o 
   4  18   7      226.62      230.36     13.75 o 
   5  18   7      154.77      172.83     13.41 o 
  -5  19   7     1596.57     1573.42     83.02 o 
  -4  19   7      947.54      856.42     46.44 o 
  -3  19   7      357.56      468.12     18.54 o 
  -2  19   7      584.22      553.79     21.78 o 
  -1  19   7       14.20        9.17      2.88 o 
   0  19   7       35.18       33.46      3.31 o 
   1  19   7       16.80       12.20      2.92 o 
   2  19   7      911.15      851.33     37.01 o 
   3  19   7      510.27      469.64     24.91 o 
   4  19   7      200.63      185.60     11.38 o 
   5  19   7       28.58       32.80      4.65 o 
  -5  20   7       23.44       38.88      4.26 o 
  -4  20   7       60.41       53.93      4.96 o 
  -3  20   7      845.61      919.94     42.04 o 
  -2  20   7      425.62      453.38     18.38 o 
  -1  20   7     1122.89     1196.74     50.72 o 
   0  20   7     1314.24     1286.51     47.81 o 
   1  20   7       15.77       10.56      3.80 o 
   2  20   7       82.04       76.97      5.06 o 
   3  20   7        3.15        7.74      3.04 o 
   4  20   7        1.03        6.93      3.19 o 
  -5  21   7      172.07      142.18      8.76 o 
  -4  21   7      636.12      583.52     29.90 o 
  -3  21   7       15.22        8.10      2.85 o 
  -2  21   7      106.41      101.32      5.58 o 
  -1  21   7     1343.96     1294.27     51.97 o 
   0  21   7      118.68      111.82      5.89 o 
   1  21   7      347.60      360.32     15.03 o 
   2  21   7      597.60      577.96     29.93 o 
   3  21   7       51.98       53.01     12.50 o 
   4  21   7      237.64      236.16     17.47 o 
  -4  22   7     1441.16     1343.90     60.73 o 
  -3  22   7      317.94      309.11     13.27 o 
  -2  22   7      480.01      430.69     21.88 o 
  -1  22   7      588.74      670.20     28.33 o 
   0  22   7       63.25       69.04      4.13 o 
   1  22   7       30.66       35.68      3.38 o 
   2  22   7       59.48       79.61      5.56 o 
   3  22   7       34.32       31.46      4.62 o 
   4  22   7     1644.26     1933.72    155.82 o 
  -4  23   7        0.24        0.35      2.62 o 
  -3  23   7       58.62       51.46      4.60 o 
  -2  23   7      136.98      142.78     15.58 o 
  -1  23   7      224.36      207.01     18.01 o 
   0  23   7      291.38      301.35     13.48 o 
   1  23   7      926.96     1041.34     45.79 o 
   2  23   7      351.03      329.86     16.65 o 
   3  23   7        5.85        7.04      3.26 o 
  -3  24   7      134.90      115.89      8.41 o 
  -2  24   7        1.73        6.52      3.82 o 
  -1  24   7       11.48       13.09      4.38 o 
   0  24   7     1006.88     1056.27     43.66 o 
   1  24   7        0.17        4.73      2.43 o 
   2  24   7      202.69      219.93     12.26 o 
   3  24   7       38.03       44.11      6.34 o 
  -2  25   7       61.46       62.71      4.14 o 
  -1  25   7     1209.94     1078.84     47.09 o 
   0  25   7      132.64      117.22      7.15 o 
   1  25   7      103.58      118.02      6.88 o 
   2  25   7      885.46      914.14     46.73 o 
  -2  26   7       26.45       18.63      2.85 o 
  -1  26   7     1668.27     1489.72     76.55 o 
   0  26   7     1451.05     1316.91     91.17 o 
   1  26   7      302.15      294.30     14.55 o 
  -3   0   8      213.77      236.02     16.72 o 
  -2   0   8       77.86       85.69      6.76 o 
  -1   0   8      348.36      394.17     22.96 o 
   0   0   8     1857.54     2027.31     92.97 o 
   1   0   8       23.18       32.82     12.10 o 
   2   0   8       88.05       74.68      9.51 o 
   3   0   8       15.78       21.48      5.17 o 
   4   0   8     3099.76     2677.35    195.22 o 
   5   0   8      108.03      104.91     12.76 o 
   6   0   8       22.33       17.96      8.25 o 
  -4   1   8      513.24      504.88     52.98 o 
  -3   1   8      625.81      616.65     25.55 o 
  -2   1   8     1216.33     1169.08     41.83 o 
  -1   1   8      375.15      360.80     13.48 o 
   0   1   8       83.77       82.31      5.84 o 
   1   1   8      375.67      439.81     23.72 o 
   2   1   8      765.52      743.73     34.17 o 
   3   1   8     1116.52     1090.35     48.36 o 
   4   1   8       17.14       19.97      4.66 o 
   5   1   8      421.22      449.90     24.84 o 
   6   1   8      317.74      354.42     21.97 o 
  -7   2   8       86.57      116.03     15.93 o 
  -6   2   8      153.73      159.75     21.94 o 
  -5   2   8      486.04      589.41     84.16 o 
  -4   2   8      615.73      567.04     58.65 o 
  -3   2   8      364.16      334.95     15.03 o 
  -2   2   8      401.14      361.19     13.98 o 
  -1   2   8      454.28      426.12     16.00 o 
   0   2   8     1697.24     1772.33     56.12 o 
   1   2   8       24.39       35.25      5.57 o 
   2   2   8      393.60      381.67     13.94 o 
   3   2   8      647.27      656.79     30.03 o 
   4   2   8        1.29        1.71      4.10 o 
   5   2   8      305.04      284.94     17.12 o 
   6   2   8       50.82       47.71      5.58 o 
  -7   3   8       53.39       58.80     10.86 o 
  -6   3   8       21.78       28.23     13.50 o 
  -5   3   8      579.37      582.88     51.82 o 
  -4   3   8        2.69       19.84     10.16 o 
  -3   3   8       94.76       95.56      6.16 o 
  -2   3   8      558.43      571.58     20.57 o 
  -1   3   8      287.93      291.68     13.05 o 
   0   3   8       68.60       62.13      7.10 o 
   1   3   8      706.69      746.81     23.87 o 
   2   3   8      993.24      993.23     34.52 o 
   3   3   8      114.09      126.34     14.50 o 
   4   3   8     1745.14     1558.61     80.93 o 
   5   3   8      629.15      589.23     35.76 o 
   6   3   8     1465.52     1440.85     83.05 o 
  -7   4   8      128.48      122.89     16.58 o 
  -6   4   8      266.96      231.80     45.26 o 
  -5   4   8       44.18       40.12      9.74 o 
  -4   4   8        0.04        6.80      9.31 o 
  -3   4   8       13.09       22.08      4.22 o 
  -2   4   8       81.37       96.89      9.10 o 
  -1   4   8     1541.96     1526.83     47.51 o 
   0   4   8     1334.05     1328.10     43.76 o 
   1   4   8      126.09      122.73      5.37 o 
   2   4   8      284.51      312.60     12.47 o 
   3   4   8      297.43      329.66     15.94 o 
   4   4   8        0.22       -0.73      4.09 o 
   5   4   8      183.22      192.62     13.88 o 
   6   4   8        1.56        4.88      3.96 o 
  -7   5   8        0.62       -3.79      6.00 o 
  -6   5   8      369.98      366.09     33.88 o 
  -5   5   8     1529.23     1493.89    106.12 o 
  -4   5   8     1929.69     1778.17    127.58 o 
  -3   5   8     1045.72      987.16     42.95 o 
  -2   5   8     5537.60     5794.69    185.37 o 
  -1   5   8      128.32      123.33      7.91 o 
   0   5   8     1718.04     1801.53     55.82 o 
   1   5   8     1428.40     1554.40     48.77 o 
   2   5   8      322.84      323.06     11.84 o 
   3   5   8     4353.92     4288.20    211.51 o 
   4   5   8       23.31       30.95      4.94 o 
   5   5   8     1604.65     1507.12     86.18 o 
   6   5   8     1355.82     1429.63     83.45 o 
  -7   6   8      283.64      300.97     27.91 o 
  -6   6   8       76.12       77.38     20.72 o 
  -5   6   8       23.95       22.56     12.49 o 
  -4   6   8      730.59      704.26     43.82 o 
  -3   6   8      390.66      371.71     17.35 o 
  -2   6   8       50.85       43.72      5.79 o 
  -1   6   8      348.01      352.90     15.78 o 
   0   6   8     3505.23     3606.70    109.97 o 
   1   6   8     3642.61     3751.06    117.26 o 
   2   6   8     1551.52     1498.05     52.33 o 
   3   6   8     2448.88     2389.91    119.34 o 
   4   6   8       16.03       14.01      4.13 o 
   5   6   8       38.73       45.58      6.08 o 
   6   6   8      509.03      488.21     29.59 o 
  -7   7   8        6.22       10.52     12.18 o 
  -6   7   8      139.59      123.62     13.99 o 
  -5   7   8      985.43     1061.47     75.65 o 
  -4   7   8      111.45      102.65     10.46 o 
  -3   7   8     1643.70     1604.24     68.77 o 
  -2   7   8      488.33      472.66     18.48 o 
  -1   7   8      240.37      235.84     12.81 o 
   0   7   8       26.56       27.05      4.08 o 
   1   7   8      146.23      150.65      7.53 o 
   2   7   8     2296.30     2474.53     89.47 o 
   3   7   8       28.72       34.08      5.01 o 
   4   7   8      132.00      125.30      9.83 o 
   5   7   8      164.92      171.65     12.61 o 
   6   7   8       36.49       47.45      5.44 o 
  -7   8   8       24.47       21.33      6.41 o 
  -6   8   8       34.46       52.51      9.35 o 
  -5   8   8        5.83        2.59      7.26 o 
  -4   8   8      656.17      674.20     38.35 o 
  -3   8   8      871.80      849.02     34.57 o 
  -2   8   8      109.11      100.14      5.88 o 
  -1   8   8       82.06       80.85      7.22 o 
   0   8   8      390.53      424.44     23.32 o 
   1   8   8        3.98        5.57      3.06 o 
   2   8   8       48.64       53.55      4.67 o 
   3   8   8        3.54        2.52      3.88 o 
   4   8   8      351.26      360.74     21.91 o 
   5   8   8       21.25       27.89      5.90 o 
   6   8   8      118.82      122.56      9.41 o 
  -6   9   8        1.50       11.43      6.40 o 
  -5   9   8      230.10      241.25     15.99 o 
  -4   9   8       46.55       41.03      5.72 o 
  -3   9   8      453.37      448.10     18.16 o 
  -2   9   8      858.87      931.05     37.89 o 
  -1   9   8     2935.25     3092.55    111.04 o 
   0   9   8     1945.26     2022.34     66.22 o 
   1   9   8        3.91        5.65      2.77 o 
   2   9   8      559.50      589.63     24.55 o 
   3   9   8      133.99      136.74     10.37 o 
   4   9   8       12.61       11.13      8.32 o 
   5   9   8       49.64       51.84      7.02 o 
   6   9   8       25.25       25.96      5.32 o 
  -6  10   8        4.67        7.34      6.46 o 
  -5  10   8        5.21       12.84      6.10 o 
  -4  10   8      373.87      339.34     18.95 o 
  -3  10   8      343.80      362.81     15.11 o 
  -2  10   8     2019.66     2121.75     75.87 o 
  -1  10   8      177.55      186.36      8.69 o 
   0  10   8     5433.54     5915.53    221.42 o 
   1  10   8      339.47      349.14     14.39 o 
   2  10   8     1705.69     1669.09     67.24 o 
   3  10   8      421.57      394.59     26.62 o 
   4  10   8       10.69       14.57      4.46 o 
   5  10   8     1432.35     1465.77    139.69 o 
   6  10   8      115.27      142.29     15.10 o 
  -6  11   8      318.30      317.92     60.76 o 
  -5  11   8      196.71      213.07     14.15 o 
  -4  11   8      724.16      672.68     34.22 o 
  -3  11   8       27.06       19.35      5.03 o 
  -2  11   8      739.94      739.94     27.54 o 
  -1  11   8       28.47       37.75      3.50 o 
   0  11   8      443.38      453.39     17.48 o 
   1  11   8      811.98      869.16     33.92 o 
   2  11   8      123.83      141.62     11.36 o 
   3  11   8      180.51      208.39     15.49 o 
   4  11   8      345.67      337.93     20.60 o 
   5  11   8        3.61        1.43      5.23 o 
   6  11   8        7.65       11.66      5.00 o 
  -6  12   8      249.14      254.60     18.05 o 
  -5  12   8      981.66     1012.67     60.99 o 
  -4  12   8        2.69        6.46      6.64 o 
  -3  12   8      484.47      474.01     19.15 o 
  -2  12   8      731.85      757.06     29.70 o 
  -1  12   8     2989.42     2954.37    101.02 o 
   0  12   8    10940.87    10521.68    374.51 o 
   1  12   8     2009.00     2066.63     75.28 o 
   2  12   8     3941.40     3867.81    153.08 o 
   3  12   8      224.31      246.06     15.52 o 
   4  12   8       20.10       19.23      4.40 o 
   5  12   8      235.64      242.41     21.33 o 
   6  12   8      217.20      231.83     23.26 o 
  -6  13   8        2.48        6.16      4.48 o 
  -5  13   8      106.18       92.65     12.04 o 
  -4  13   8     1139.60     1092.49     59.58 o 
  -3  13   8      532.04      514.91     20.63 o 
  -2  13   8     6805.44     7033.33    261.74 o 
  -1  13   8     2757.79     2718.64     96.66 o 
   0  13   8     1700.47     1723.86     59.29 o 
   1  13   8       31.11       41.86      4.95 o 
   2  13   8      692.10      689.51     33.52 o 
   3  13   8     1011.40      994.19     55.20 o 
   4  13   8      122.55      125.07      9.56 o 
   5  13   8     1960.21     1976.84    142.28 o 
  -6  14   8      144.17      141.79     11.21 o 
  -5  14   8       40.11       30.48      4.78 o 
  -4  14   8       13.32        9.78      4.14 o 
  -3  14   8      120.86      131.38      7.58 o 
  -2  14   8        6.41       18.50      3.39 o 
  -1  14   8     1023.62      997.43     36.10 o 
   0  14   8      184.93      172.11      9.60 o 
   1  14   8       20.09       26.65      6.00 o 
   2  14   8       96.39      117.01      8.66 o 
   3  14   8       60.60       72.46      6.59 o 
   4  14   8       77.04       87.21      7.78 o 
   5  14   8       24.69       32.61      6.10 o 
  -6  15   8      457.57      398.06     44.01 o 
  -5  15   8       89.86      102.30      7.37 o 
  -4  15   8      375.79      395.62     20.95 o 
  -3  15   8      647.41      580.73     26.08 o 
  -2  15   8      492.00      492.91     19.64 o 
  -1  15   8      310.23      305.21     11.91 o 
   0  15   8       65.26       66.45      5.82 o 
   1  15   8       18.41       25.07      3.17 o 
   2  15   8     1035.24     1007.53     41.50 o 
   3  15   8       51.14       46.48      5.80 o 
   4  15   8       69.97       70.26      6.54 o 
   5  15   8      155.38      183.36     12.95 o 
  -5  16   8       70.46       64.32      5.79 o 
  -4  16   8      239.59      212.33     14.37 o 
  -3  16   8      636.13      657.32     27.28 o 
  -2  16   8      145.86      165.21      8.22 o 
  -1  16   8     1366.78     1405.21     48.49 o 
   0  16   8     2464.37     2585.56     87.46 o 
   1  16   8     1202.82     1195.31     45.32 o 
   2  16   8     1903.92     1813.55     71.31 o 
   3  16   8      595.82      607.78     37.86 o 
   4  16   8       18.90       13.68      4.25 o 
   5  16   8      690.54      673.26     42.37 o 
  -5  17   8      636.60      589.91     32.17 o 
  -4  17   8      560.11      526.26     29.14 o 
  -3  17   8       91.43       90.09      6.38 o 
  -2  17   8      441.99      413.97     16.72 o 
  -1  17   8      122.90      125.85      6.03 o 
   0  17   8      255.36      261.34     16.51 o 
   1  17   8        0.94        0.52      2.63 o 
   2  17   8      208.89      196.70      8.94 o 
   3  17   8     1392.09     1405.54     96.51 o 
   4  17   8       44.84       56.31      5.94 o 
  -5  18   8      147.84      157.13     11.09 o 
  -4  18   8       93.66       90.37     10.78 o 
  -3  18   8      907.63      824.62     36.88 o 
  -2  18   8       20.28       28.51      3.57 o 
  -1  18   8      100.85      105.63      5.60 o 
   0  18   8      640.58      572.96     20.99 o 
   1  18   8        0.97       -0.01      2.62 o 
   2  18   8        3.31        3.47      2.86 o 
   3  18   8       31.35       46.03      6.06 o 
   4  18   8      262.75      256.60     17.04 o 
  -4  19   8       18.65       11.98      3.42 o 
  -3  19   8        2.76        8.68      2.96 o 
  -2  19   8     1010.08     1039.15     46.68 o 
  -1  19   8       46.21       52.72      4.21 o 
   0  19   8      147.06      130.29      8.01 o 
   1  19   8       24.34       20.47      3.02 o 
   2  19   8     1028.01     1007.31     47.83 o 
   3  19   8       25.86       32.43      9.43 o 
   4  19   8      628.94      621.06     38.50 o 
  -4  20   8        5.60       11.36      3.70 o 
  -3  20   8        4.58        8.64      2.72 o 
  -2  20   8      527.47      529.66     25.03 o 
  -1  20   8      186.55      182.63     10.54 o 
   0  20   8      607.26      588.51     24.08 o 
   1  20   8     2259.45     2201.69     95.63 o 
   2  20   8      634.10      677.49     32.76 o 
   3  20   8      872.54      890.09     57.93 o 
   4  20   8      143.17      165.46     15.10 o 
  -4  21   8        6.87       13.11      3.60 o 
  -3  21   8      345.11      386.09     18.60 o 
  -2  21   8       33.53       40.11      3.79 o 
  -1  21   8      108.85      123.06      8.58 o 
   0  21   8       33.10       36.97      3.47 o 
   1  21   8       59.49       47.28      3.88 o 
   2  21   8       69.53       78.35      5.27 o 
   3  21   8        0.80       -1.14      3.05 o 
  -3  22   8      308.39      298.91     13.82 o 
  -2  22   8       26.77       29.02      3.50 o 
  -1  22   8       59.99       77.56      5.59 o 
   0  22   8      216.99      228.20     11.16 o 
   1  22   8      411.53      406.99     18.61 o 
   2  22   8        8.56        7.37      2.75 o 
   3  22   8      300.30      286.24     19.67 o 
  -3  23   8     1061.23     1053.15     60.62 o 
  -2  23   8     2565.90     2432.03    125.68 o 
  -1  23   8       11.89       13.19      2.94 o 
   0  23   8      784.59      790.32     34.84 o 
   1  23   8      528.49      537.47     25.85 o 
   2  23   8       15.89       16.21      3.98 o 
  -2  24   8      386.42      423.29     20.59 o 
  -1  24   8        0.35        1.64      2.26 o 
   0  24   8     1688.34     1711.85     88.32 o 
   1  24   8      182.54      202.06     10.40 o 
  -4   1   9      136.73      213.19     38.23 o 
  -3   1   9      347.55      319.93     13.65 o 
  -2   1   9       55.56       61.18      4.40 o 
  -1   1   9     1628.83     1556.96     54.50 o 
   0   1   9      485.08      516.44     18.72 o 
   1   1   9     1489.58     1515.54     53.25 o 
   2   1   9       90.12      106.12      8.13 o 
   3   1   9      540.95      482.38     20.12 o 
   4   1   9      396.51      403.87     22.83 o 
   5   1   9       11.84       14.39      4.00 o 
   6   1   9      746.62      805.46     59.31 o 
  -4   2   9     5064.55     5254.49    368.89 o 
  -3   2   9       28.53       25.63      4.11 o 
  -2   2   9      817.00      834.43     30.96 o 
  -1   2   9      179.72      151.71      7.17 o 
   0   2   9      218.74      211.98      8.77 o 
   1   2   9      120.23      116.96      6.56 o 
   2   2   9       76.46       89.95      4.89 o 
   3   2   9      106.38      156.67      9.54 o 
   4   2   9      643.41      701.61     35.03 o 
   5   2   9        9.02        2.86      3.70 o 
   6   2   9        7.22       11.65      3.69 o 
  -5   3   9        4.87       25.51     17.43 o 
  -4   3   9       23.15       19.43      9.06 o 
  -3   3   9       25.71       28.80      4.14 o 
  -2   3   9     1705.37     1663.66     60.61 o 
  -1   3   9      188.93      203.81      8.95 o 
   0   3   9      389.35      379.91     14.25 o 
   1   3   9     2623.35     2683.34     89.81 o 
   2   3   9     1138.88     1098.64     38.39 o 
   3   3   9       21.35       36.34      4.49 o 
   4   3   9        1.59       13.36      4.11 o 
   5   3   9       21.48       32.33      5.04 o 
   6   3   9      191.96      209.98     13.22 o 
  -5   4   9        0.14       -1.17     12.19 o 
  -4   4   9       76.52       69.92     11.27 o 
  -3   4   9      788.52      806.13     33.04 o 
  -2   4   9        6.70        2.96      3.01 o 
  -1   4   9     1151.30     1170.87     42.57 o 
   0   4   9      975.53      934.85     32.63 o 
   1   4   9       80.80       79.87      4.49 o 
   2   4   9       12.13        4.46      2.68 o 
   3   4   9       76.65       98.63      6.94 o 
   4   4   9      409.81      404.80     23.34 o 
   5   4   9      251.02      264.63     17.04 o 
   6   4   9        6.02       14.25      4.14 o 
  -6   5   9      666.94      767.58    104.24 o 
  -5   5   9      411.93      489.20     49.76 o 
  -4   5   9       50.40       36.59      9.30 o 
  -3   5   9       16.92       25.32      4.65 o 
  -2   5   9      855.06      866.99     33.54 o 
  -1   5   9      291.69      276.11     10.96 o 
   0   5   9       15.90       21.33      3.03 o 
   1   5   9      300.48      334.78     12.72 o 
   2   5   9      454.03      449.36     15.93 o 
   3   5   9      972.13     1022.24     49.11 o 
   4   5   9       24.77       29.30      4.85 o 
   5   5   9      308.01      302.60     19.30 o 
   6   5   9      334.62      329.72     20.00 o 
  -6   6   9       13.19       50.44     18.08 o 
  -5   6   9       35.63       59.38     14.27 o 
  -4   6   9        1.74       26.53     19.42 o 
  -3   6   9      272.05      280.51     14.64 o 
  -2   6   9      146.38      151.12      7.31 o 
  -1   6   9      468.03      457.38     17.02 o 
   0   6   9     1328.93     1404.03     49.24 o 
   1   6   9      231.57      238.26     10.00 o 
   2   6   9      718.45      795.27     28.30 o 
   3   6   9       61.36       56.85      5.44 o 
   4   6   9        1.20       -0.95      4.09 o 
   5   6   9      103.62      114.45     15.31 o 
  -6   7   9      385.06      444.81     63.08 o 
  -5   7   9      155.65      210.33     25.67 o 
  -4   7   9       25.56       25.91      8.31 o 
  -3   7   9      339.55      318.89     16.20 o 
  -2   7   9        0.26       16.44      3.17 o 
  -1   7   9       98.20       90.29      5.53 o 
   0   7   9     3092.60     3094.51    107.34 o 
   1   7   9      614.19      658.83     23.63 o 
   2   7   9     1243.10     1251.61     45.74 o 
   3   7   9       69.27       53.49      6.18 o 
   4   7   9      364.68      350.36     21.50 o 
   5   7   9       11.13       11.73      4.65 o 
  -6   8   9      669.46      808.10     85.67 o 
  -5   8   9       31.70       35.39      7.97 o 
  -4   8   9     1902.51     1994.39    141.32 o 
  -3   8   9      314.39      302.31     14.04 o 
  -2   8   9     2113.59     2158.04     81.24 o 
  -1   8   9      376.26      362.28     14.31 o 
   0   8   9     1784.35     1928.58     67.12 o 
   1   8   9       91.83       85.71      5.76 o 
   2   8   9      702.60      735.58     28.34 o 
   3   8   9       30.04       27.59      4.72 o 
   4   8   9     2343.96     2310.88    141.92 o 
   5   8   9      156.35      164.35     13.11 o 
  -6   9   9      395.63      395.84     45.87 o 
  -5   9   9     1377.42     1449.51    101.85 o 
  -4   9   9     1856.93     1843.51     98.99 o 
  -3   9   9      844.26      822.15     34.12 o 
  -2   9   9     8567.20     8618.19    324.04 o 
  -1   9   9      242.31      234.32     12.23 o 
   0   9   9     4163.34     4184.11    150.71 o 
   1   9   9     2232.70     2234.39     80.53 o 
   2   9   9        6.60        7.68      3.16 o 
   3   9   9       71.00       62.40      8.49 o 
   4   9   9      847.10      939.60     52.12 o 
   5   9   9        1.68        1.59      5.43 o 
  -6  10   9      111.69      122.51     27.21 o 
  -5  10   9      184.46      203.10     18.65 o 
  -4  10   9     1573.98     1547.07     75.96 o 
  -3  10   9      811.41      834.40     34.02 o 
  -2  10   9       83.56       94.09      5.57 o 
  -1  10   9       10.03       14.30      3.05 o 
   0  10   9      480.40      463.89     17.06 o 
   1  10   9      626.16      616.52     22.28 o 
   2  10   9      652.23      644.44     28.68 o 
   3  10   9      508.10      525.08     41.22 o 
   4  10   9     1191.38     1224.55     89.15 o 
   5  10   9        0.67        3.31      4.86 o 
  -6  11   9       71.81       77.37     15.26 o 
  -5  11   9       99.55      103.57      9.69 o 
  -4  11   9       34.11       41.81      5.64 o 
  -3  11   9      166.72      159.19      8.59 o 
  -2  11   9        3.72       11.17      3.18 o 
  -1  11   9      305.22      312.01     12.56 o 
   0  11   9      463.24      470.50     17.94 o 
   1  11   9       10.66       10.79      3.47 o 
   2  11   9      194.07      225.94     11.02 o 
   3  11   9      281.23      255.89     17.35 o 
   4  11   9      309.07      338.98     22.45 o 
   5  11   9      132.40      147.25     13.69 o 
  -5  12   9       87.07      104.66      8.27 o 
  -4  12   9      211.88      198.79     11.85 o 
  -3  12   9       85.61       92.38      6.05 o 
  -2  12   9      154.70      139.03      7.46 o 
  -1  12   9     1409.40     1446.70     52.88 o 
   0  12   9      402.95      388.40     15.21 o 
   1  12   9     1795.71     1904.93     66.23 o 
   2  12   9      349.34      355.77     18.68 o 
   3  12   9       97.53       94.10     12.72 o 
   4  12   9        2.31       -1.65      3.54 o 
   5  12   9       30.85       33.37      5.99 o 
  -5  13   9      138.59      145.55     10.09 o 
  -4  13   9      485.21      486.95     24.75 o 
  -3  13   9        9.50       10.22      3.41 o 
  -2  13   9     2544.90     2495.60     93.90 o 
  -1  13   9       33.31       41.28      4.22 o 
   0  13   9       25.83       32.85      3.93 o 
   1  13   9      157.86      164.58      8.02 o 
   2  13   9      156.72      160.34      7.95 o 
   3  13   9       27.24       34.65      5.84 o 
   4  13   9       85.84       98.00      7.53 o 
   5  13   9       13.49       19.36     13.86 o 
  -5  14   9      571.44      559.99     33.68 o 
  -4  14   9      902.54      849.98     45.92 o 
  -3  14   9      844.15      884.87     40.50 o 
  -2  14   9     1609.41     1625.87     61.18 o 
  -1  14   9     1935.86     1917.26     69.67 o 
   0  14   9        2.10       15.94      2.97 o 
   1  14   9      780.66      820.06     30.17 o 
   2  14   9       24.49       20.89      6.06 o 
   3  14   9       57.62       53.69      8.11 o 
   4  14   9     1138.86     1204.77     73.35 o 
  -5  15   9      289.91      287.19     18.04 o 
  -4  15   9        5.79        6.98      3.48 o 
  -3  15   9      547.74      517.68     24.37 o 
  -2  15   9      197.65      209.71     10.16 o 
  -1  15   9      114.89      123.84      8.36 o 
   0  15   9     1582.34     1615.06     65.70 o 
   1  15   9       34.52       24.44      4.36 o 
   2  15   9     1199.50     1134.98     52.50 o 
   3  15   9        4.42        4.03      3.54 o 
   4  15   9      101.57      117.98      8.39 o 
  -4  16   9     4178.17     4183.55    214.08 o 
  -3  16   9        2.25        5.37      4.04 o 
  -2  16   9     1388.51     1485.32     67.36 o 
  -1  16   9       20.66       24.01      3.07 o 
   0  16   9       97.41       91.42      4.94 o 
   1  16   9     1430.81     1341.24     53.84 o 
   2  16   9       60.13       61.00      4.98 o 
   3  16   9     1599.09     1463.97     89.01 o 
   4  16   9      757.39      731.77     44.98 o 
  -4  17   9       12.06       15.01      3.63 o 
  -3  17   9       50.89       60.69      4.89 o 
  -2  17   9      525.95      536.23     23.35 o 
  -1  17   9      331.71      333.69     19.28 o 
   0  17   9      254.24      272.75     11.16 o 
   1  17   9     1263.41     1279.61     62.51 o 
   2  17   9       34.61       36.26      5.93 o 
   3  17   9       14.75       12.56      3.73 o 
   4  17   9      244.41      253.43     16.53 o 
  -4  18   9       11.65        9.16      3.96 o 
  -3  18   9       29.40       26.98      3.30 o 
  -2  18   9       78.38       83.87      5.72 o 
  -1  18   9       14.31       13.61      3.07 o 
   0  18   9       57.89       63.69      5.47 o 
   1  18   9       60.85       58.59      6.98 o 
   2  18   9       21.07       21.46      4.39 o 
   3  18   9       10.85       12.58      3.62 o 
  -3  19   9     1106.88     1065.67     53.85 o 
  -2  19   9     1544.45     1617.33     67.99 o 
  -1  19   9      368.29      369.00     19.17 o 
   0  19   9      170.35      159.09      8.05 o 
   1  19   9     1872.31     1968.22     87.50 o 
   2  19   9        0.19        2.78      4.07 o 
   3  19   9       10.32       16.93      4.13 o 
  -3  20   9      354.44      377.98     18.04 o 
  -2  20   9      438.07      423.12     19.43 o 
  -1  20   9        0.28        0.46      2.55 o 
   0  20   9       29.28       26.02      2.97 o 
   1  20   9      263.20      255.86     12.22 o 
   2  20   9       43.21       42.56      5.02 o 
  -2  21   9      258.41      226.51     11.16 o 
  -1  21   9      617.17      607.27     30.05 o 
   0  21   9        0.14        3.77      2.34 o 
   1  21   9      514.92      506.52     24.86 o 
   2  21   9      284.04      275.70     19.35 o 
  -1  22   9      743.55      755.78     40.13 o 
   0  22   9       88.34       72.67      4.83 o 
   1  22   9        2.25        4.98      2.41 o 
  -3   0  10      716.94      644.25     39.92 o 
  -2   0  10     5543.97     5468.95    289.07 o 
  -1   0  10     1584.30     1468.96     72.05 o 
   0   0  10     4066.95     4446.74    216.95 o 
   1   0  10       26.59       26.25      4.59 o 
   2   0  10       42.83       76.88      6.51 o 
   3   0  10     1005.97      915.16     51.08 o 
   4   0  10      257.43      231.54     19.66 o 
   5   0  10      133.22      171.27     14.77 o 
  -3   1  10     2272.25     2151.42     85.39 o 
  -2   1  10      546.87      558.80     21.29 o 
  -1   1  10     1519.30     1413.83     49.69 o 
   0   1  10        0.40        3.95      2.71 o 
   1   1  10      930.94      869.59     30.73 o 
   2   1  10     1005.07      891.12     31.75 o 
   3   1  10     1630.10     1585.51     61.45 o 
   4   1  10      247.37      237.98     14.43 o 
   5   1  10     1079.98     1108.67     57.47 o 
  -4   2  10      386.20      394.57     36.59 o 
  -3   2  10       60.68       90.38      5.98 o 
  -2   2  10      257.80      238.42     10.01 o 
  -1   2  10     1047.87     1054.48     38.32 o 
   0   2  10       25.90       31.96      3.30 o 
   1   2  10       48.64       50.71      3.82 o 
   2   2  10      347.69      328.55     12.52 o 
   3   2  10       23.48       24.50      4.26 o 
   4   2  10      966.81      878.52     47.00 o 
   5   2  10      167.56      181.86     12.19 o 
  -4   3  10        3.95       -1.05      7.35 o 
  -3   3  10      927.18      788.53     32.00 o 
  -2   3  10        7.44        4.98      3.02 o 
  -1   3  10       51.07       51.27      3.98 o 
   0   3  10      347.40      339.16     14.16 o 
   1   3  10      308.22      317.19     12.20 o 
   2   3  10       13.66       20.83      3.07 o 
   3   3  10      815.52      825.99     36.86 o 
   4   3  10       84.04       72.60      6.86 o 
   5   3  10      201.90      205.07     14.90 o 
  -4   4  10       40.50       35.88      9.13 o 
  -3   4  10        7.34       15.72      3.99 o 
  -2   4  10      299.95      299.85     12.15 o 
  -1   4  10      232.69      211.93      9.22 o 
   0   4  10       98.95      104.45      6.05 o 
   1   4  10       11.00       16.40      3.46 o 
   2   4  10       11.13       17.89      3.02 o 
   3   4  10      150.64      142.13      8.26 o 
   4   4  10       24.10       20.87      4.46 o 
   5   4  10       14.09       25.87      4.62 o 
  -5   5  10       74.50       83.02     20.15 o 
  -4   5  10      483.78      495.48     37.35 o 
  -3   5  10      182.36      184.59      9.63 o 
  -2   5  10        0.81       -0.19      3.02 o 
  -1   5  10       70.43       66.95      4.94 o 
   0   5  10      743.44      748.56     26.74 o 
   1   5  10      457.75      492.01     17.97 o 
   2   5  10      333.75      348.59     14.31 o 
   3   5  10       84.39       88.85      6.19 o 
   4   5  10      214.32      234.79     17.43 o 
   5   5  10        4.89       16.68      4.20 o 
  -5   6  10      941.01     1008.12     93.84 o 
  -4   6  10       85.26       96.63     11.20 o 
  -3   6  10       25.80       25.88      4.36 o 
  -2   6  10      513.08      486.53     19.46 o 
  -1   6  10     1494.51     1471.21     51.67 o 
   0   6  10     2339.71     2340.52     81.14 o 
   1   6  10       41.63       48.24      3.73 o 
   2   6  10      761.00      837.66     32.19 o 
   3   6  10        1.19        5.85      3.56 o 
   4   6  10      272.45      264.75     19.14 o 
   5   6  10     1422.67     1407.19     91.06 o 
  -5   7  10      997.85     1056.00     97.95 o 
  -4   7  10       21.32       33.22      7.95 o 
  -3   7  10     2862.11     2901.75    131.07 o 
  -2   7  10       69.96       70.48      5.35 o 
  -1   7  10       29.66       31.96      3.77 o 
   0   7  10     1391.89     1389.83     48.67 o 
   1   7  10        4.02        6.83      2.74 o 
   2   7  10     3538.59     3287.09    148.79 o 
   3   7  10      796.72      774.27     36.79 o 
   4   7  10       76.53       86.00      8.32 o 
   5   7  10     2081.38     2268.37    167.25 o 
  -5   8  10      317.64      350.86     34.83 o 
  -4   8  10      161.05      151.61     14.58 o 
  -3   8  10       52.23       50.65      7.14 o 
  -2   8  10      265.75      264.00     10.93 o 
  -1   8  10      177.40      164.86      9.29 o 
   0   8  10      256.92      260.62     10.94 o 
   1   8  10       29.13       30.31      3.61 o 
   2   8  10       40.66       42.88      5.29 o 
   3   8  10       43.17       49.39      5.15 o 
   4   8  10       35.57       48.95      5.78 o 
  -5   9  10      489.27      580.42     54.43 o 
  -4   9  10        0.30        5.96      6.20 o 
  -3   9  10       66.47       81.60      7.21 o 
  -2   9  10      241.11      249.37     11.12 o 
  -1   9  10      457.58      432.30     16.59 o 
   0   9  10       56.12       52.49      3.93 o 
   1   9  10      296.00      275.13     10.98 o 
   2   9  10      134.27      164.18     20.03 o 
   3   9  10      210.64      208.71     20.90 o 
   4   9  10        3.00        2.06      3.43 o 
  -5  10  10      530.97      564.34     76.30 o 
  -4  10  10     1316.90     1373.53     97.69 o 
  -3  10  10        6.25       12.48      3.69 o 
  -2  10  10     1399.52     1406.14     53.50 o 
  -1  10  10        0.16        2.32      2.74 o 
   0  10  10       90.72       97.77      5.19 o 
   1  10  10       50.95       54.57      5.32 o 
   2  10  10      362.51      356.85     17.67 o 
   3  10  10        1.90        2.54      3.61 o 
   4  10  10      167.56      147.23      9.80 o 
  -5  11  10     3216.26     3157.50    408.26 o 
  -4  11  10      360.79      357.65     27.37 o 
  -3  11  10      462.77      453.41     21.90 o 
  -2  11  10       37.04       34.61      3.68 o 
  -1  11  10      120.35      121.88      6.21 o 
   0  11  10        7.27       10.08      3.17 o 
   1  11  10      533.49      521.20     18.85 o 
   2  11  10      869.63      810.16     35.52 o 
   3  11  10     1776.15     1808.57    108.91 o 
   4  11  10       62.76       80.99      6.30 o 
  -4  12  10       19.59       28.04      6.51 o 
  -3  12  10      328.66      326.54     21.22 o 
  -2  12  10      124.92      129.13      7.28 o 
  -1  12  10     1575.32     1563.47     56.85 o 
   0  12  10      160.53      155.10      7.27 o 
   1  12  10      101.26      107.40      5.48 o 
   2  12  10       17.11       29.03      3.68 o 
   3  12  10       77.10       76.16      8.66 o 
   4  12  10      429.32      454.87     25.59 o 
  -4  13  10      259.90      264.38     15.63 o 
  -3  13  10       63.44       52.97      4.77 o 
  -2  13  10        0.59        6.47      3.38 o 
  -1  13  10     2205.82     2119.90     80.00 o 
   0  13  10      439.87      464.57     21.75 o 
   1  13  10        5.42       10.43      3.20 o 
   2  13  10      746.79      772.13     37.66 o 
   3  13  10      141.25      136.77     11.28 o 
  -4  14  10       33.02       36.04      4.81 o 
  -3  14  10      566.87      591.64     31.86 o 
  -2  14  10       74.41       76.16      7.41 o 
  -1  14  10      629.35      630.47     25.62 o 
   0  14  10      856.12      864.30     40.49 o 
   1  14  10       64.66       69.00      6.70 o 
   2  14  10        0.37        4.01      2.93 o 
   3  14  10      363.65      366.75     23.03 o 
  -4  15  10      340.67      353.09     39.83 o 
  -3  15  10        1.47        8.59      3.27 o 
  -2  15  10      348.80      350.12     18.87 o 
  -1  15  10      263.42      289.83     15.34 o 
   0  15  10     1020.54     1018.68     43.83 o 
   1  15  10       85.47       71.79      5.79 o 
   2  15  10      328.50      300.11     16.50 o 
   3  15  10       49.20       63.99      5.46 o 
  -3  16  10      155.22      141.20      8.58 o 
  -2  16  10      547.31      544.11     25.85 o 
  -1  16  10      310.27      308.19     15.25 o 
   0  16  10     1600.31     1579.85     72.23 o 
   1  16  10       62.53       63.08      5.55 o 
   2  16  10        7.90       13.99      3.32 o 
   3  16  10       64.26       58.49      9.40 o 
  -3  17  10      138.08      145.22      9.57 o 
  -2  17  10       27.30       22.74      3.70 o 
  -1  17  10       94.44       86.49      6.39 o 
   0  17  10       68.87       63.99      6.59 o 
   1  17  10        0.20       -3.21      3.75 o 
   2  17  10      107.35       98.90     11.94 o 
  -2  18  10     1564.29     1539.40     76.21 o 
  -1  18  10      171.55      173.36     10.18 o 
   0  18  10      825.08      796.97     35.89 o 
   1  18  10      144.46      154.76      8.83 o 
   2  18  10      658.01      665.95     44.48 o 
  -2  19  10      112.72      105.66      7.16 o 
  -1  19  10        0.56        1.45      2.42 o 
   0  19  10      176.65      148.96      8.39 o 
   1  19  10      131.72      119.51      8.57 o 
  -3   1  11      743.17      664.84     33.07 o 
  -2   1  11       38.82       44.01      3.92 o 
  -1   1  11      300.46      296.97     11.97 o 
   0   1  11       10.89       14.04      2.85 o 
   1   1  11       40.98       32.93      3.26 o 
   2   1  11      649.75      626.86     24.39 o 
   3   1  11       66.67       57.26      4.84 o 
   4   1  11      214.07      220.65     14.02 o 
  -3   2  11      192.91      189.88     11.77 o 
  -2   2  11      568.83      550.75     21.70 o 
  -1   2  11        2.97        4.54      2.84 o 
   0   2  11      557.08      534.02     20.24 o 
   1   2  11       12.59       13.41      2.83 o 
   2   2  11       76.64       71.16      4.60 o 
   3   2  11      296.30      288.98     13.74 o 
   4   2  11       41.36       48.23      4.98 o 
  -4   3  11     1234.60     1229.00    158.55 o 
  -3   3  11        5.28       14.32      4.06 o 
  -2   3  11     1324.15     1333.59     53.50 o 
  -1   3  11      990.70      947.77     34.84 o 
   0   3  11      137.83      152.83      7.06 o 
   1   3  11     1613.85     1434.32     52.21 o 
   2   3  11      131.77      142.98      6.75 o 
   3   3  11        3.25        7.99      3.26 o 
   4   3  11       98.32       86.65      6.91 o 
  -4   4  11       86.48       83.62     11.68 o 
  -3   4  11      142.45      158.97      8.94 o 
  -2   4  11       11.23       15.74      3.46 o 
  -1   4  11       66.26       67.35      4.41 o 
   0   4  11      580.77      553.48     20.84 o 
   1   4  11     2211.52     2326.59     92.50 o 
   2   4  11       27.16       26.63      3.47 o 
   3   4  11     1498.40     1499.13     69.14 o 
   4   4  11      990.41      923.63     53.52 o 
  -4   5  11      659.22      698.40     50.73 o 
  -3   5  11       88.49       90.18      6.72 o 
  -2   5  11      523.31      536.94     23.29 o 
  -1   5  11       35.45       39.40      3.53 o 
   0   5  11        1.42        3.22      2.68 o 
   1   5  11        2.40       15.87      3.69 o 
   2   5  11      259.37      236.94     10.36 o 
   3   5  11        1.60        4.26      4.29 o 
   4   5  11      561.94      572.27     43.75 o 
  -4   6  11      708.37      779.60     56.29 o 
  -3   6  11      368.98      392.13     20.16 o 
  -2   6  11      264.35      267.41     12.60 o 
  -1   6  11      666.87      639.87     24.89 o 
   0   6  11       76.64       73.98      4.50 o 
   1   6  11     2377.11     2404.41    100.87 o 
   2   6  11      450.25      450.04     19.95 o 
   3   6  11       65.68       63.45      5.81 o 
  -4   7  11      633.87      633.86     45.71 o 
  -3   7  11      181.75      167.02     10.04 o 
  -2   7  11     1288.12     1231.32     55.45 o 
  -1   7  11      109.20      117.22      6.44 o 
   0   7  11     1823.39     1799.27     68.31 o 
   1   7  11       13.22       12.75      2.94 o 
   2   7  11     1518.00     1470.92     67.37 o 
   3   7  11       16.22       21.47      3.72 o 
  -4   8  11      399.55      439.44     32.80 o 
  -3   8  11      456.51      455.50     22.96 o 
  -2   8  11      158.19      163.16      8.98 o 
  -1   8  11        3.18        9.10      2.98 o 
   0   8  11      257.86      274.46     11.71 o 
   1   8  11      311.55      319.34     13.75 o 
   2   8  11     1060.49     1105.28     50.18 o 
   3   8  11      407.52      388.98     22.84 o 
  -4   9  11      275.18      359.79     26.69 o 
  -3   9  11      276.70      284.23     14.80 o 
  -2   9  11      402.06      420.95     19.69 o 
  -1   9  11      153.02      153.48      7.57 o 
   0   9  11        7.18       10.06      2.73 o 
   1   9  11      400.63      384.36     16.35 o 
   2   9  11     2164.69     2007.84     98.84 o 
   3   9  11      556.22      518.65     32.61 o 
  -4  10  11      150.84      121.96     11.28 o 
  -3  10  11       16.11        8.70      3.62 o 
  -2  10  11      142.64      150.79      7.93 o 
  -1  10  11      136.56      140.21      7.80 o 
   0  10  11      326.77      307.79     13.39 o 
   1  10  11      422.42      431.27     19.13 o 
   2  10  11       19.30       22.13      3.11 o 
   3  10  11       69.50       86.22      6.87 o 
  -3  11  11        9.14       15.72      3.68 o 
  -2  11  11     1103.76     1046.57     44.28 o 
  -1  11  11      174.41      178.71      9.85 o 
   0  11  11      617.08      617.41     26.43 o 
   1  11  11       13.68       12.34      2.80 o 
   2  11  11      134.95      146.37      9.38 o 
   3  11  11       12.06       13.61      3.24 o 
  -3  12  11      145.95      143.10      8.79 o 
  -2  12  11      117.90      116.63      7.50 o 
  -1  12  11      158.26      148.57      7.28 o 
   0  12  11       44.84       41.54      3.57 o 
   1  12  11      259.43      239.05     11.94 o 
   2  12  11      270.94      289.73     18.44 o 
  -3  13  11       24.09       15.87      3.91 o 
  -2  13  11      441.31      396.34     20.26 o 
  -1  13  11      449.03      438.96     17.87 o 
   0  13  11      144.50      141.14      7.41 o 
   1  13  11       51.17       47.99      4.80 o 
   2  13  11       20.64       28.12      3.30 o 
  -2  14  11       41.66       40.76      3.92 o 
  -1  14  11      371.48      348.01     15.51 o 
   0  14  11      239.62      239.46     10.56 o 
   1  14  11     2651.98     2491.09    146.79 o 
  -2  15  11     1305.99     1222.78     61.47 o 
  -1  15  11      679.23      670.38     33.54 o 
   0  15  11     3460.14     3209.12    142.62 o 
   1  15  11      174.45      184.12     10.82 o 
  -1  16  11        1.54        5.57      3.42 o 
   0  16  11      166.31      157.71      7.71 o 
  -3   0  12     2012.64     1895.81    152.17 o 
  -2   0  12     1200.67     1110.42     66.12 o 
  -1   0  12      524.29      492.06     30.26 o 
   0   0  12     1179.79     1135.49     67.62 o 
   1   0  12      133.69      138.39      9.19 o 
   2   0  12     1502.23     1313.69     79.35 o 
  -3   1  12       83.56       87.22      9.84 o 
  -2   1  12      150.14      145.06      7.51 o 
  -1   1  12      636.38      620.85     26.68 o 
   0   1  12       54.82       51.74      4.17 o 
   1   1  12      577.53      603.52     24.67 o 
   2   1  12     1397.79     1306.11     52.41 o 
  -3   2  12       52.27       59.70      8.78 o 
  -2   2  12        1.55       -0.22      2.89 o 
  -1   2  12      383.37      367.47     15.51 o 
   0   2  12      382.52      396.84     16.57 o 
   1   2  12        0.01        2.05      2.59 o 
   2   2  12      154.62      167.42     11.71 o 
  -3   3  12     1128.49     1057.67     62.59 o 
  -2   3  12      157.11      141.52      7.72 o 
  -1   3  12     1129.28     1137.09     45.23 o 
   0   3  12      180.39      193.44      8.96 o 
   1   3  12       54.44       51.71      3.84 o 
   2   3  12        0.91        5.32      2.93 o 
  -3   4  12      273.10      255.86     16.59 o 
  -2   4  12       41.89       56.31      4.24 o 
  -1   4  12     1167.36     1034.72     41.10 o 
   0   4  12      140.73      146.48      7.07 o 
   1   4  12      429.08      396.10     16.50 o 
   2   4  12       70.66       75.13      5.66 o 
  -3   5  12      528.02      497.08     30.47 o 
  -2   5  12        2.21        6.54      2.99 o 
  -1   5  12      262.15      230.41     10.48 o 
   0   5  12       59.64       64.69      4.30 o 
   1   5  12       34.33       43.65      3.46 o 
   2   5  12     1027.43      971.38     44.16 o 
  -3   6  12     1027.66     1057.34     89.43 o 
  -2   6  12        0.22        7.40      3.04 o 
  -1   6  12      398.61      389.52     17.01 o 
   0   6  12     1089.33     1103.36     44.17 o 
   1   6  12       10.62       16.57      3.11 o 
   2   6  12      230.90      236.82     11.67 o 
  -2   7  12       22.77       23.79      3.78 o 
  -1   7  12     1460.94     1470.15     61.28 o 
   0   7  12       10.49       12.43      3.70 o 
   1   7  12      715.97      677.75     27.09 o 
  -2   8  12      479.08      466.71     21.61 o 
  -1   8  12      145.51      152.01      7.49 o 
   0   8  12      224.85      231.81     10.25 o 
   1   8  12       69.24       68.17      4.17 o 
  -2   9  12      178.46      159.07      9.08 o 
  -1   9  12        5.87       10.11      4.36 o 
   0   9  12      280.63      245.16     12.83 o 
   1   9  12      289.34      318.58     13.57 o 
  -1  10  12       12.49       16.92      2.73 o 
   0  10  12       13.49       23.03      2.77 o 
                                                 
